# Supplementary material for: Remnant kelp bed refugia and future phase-shifts under ocean acidification
Source: PLoS One. 2020 Oct 9;15(10):e0239136. doi: 10.1371/journal.pone.0239136 (PMC7546474; doi:10.1371/journal.pone.0239136)
Supplement: S1 Data — (XLSX) [file pone.0239136.s002.xlsx]

## Sheet: Data
Site	Habitat	Sample_type	Time/Date	pHT	Temperature
Maria_Is._longterm_station	Open_ocean	IMOS logger	2013-10-29 12:00:00	8.121	N/A
Maria_Is._longterm_station	Open_ocean	IMOS logger	2013-10-29 14:00:00	8.119	N/A
Maria_Is._longterm_station	Open_ocean	IMOS logger	2013-10-29 16:00:00	8.117	N/A
Maria_Is._longterm_station	Open_ocean	IMOS logger	2013-10-29 18:00:00	8.116	N/A
Maria_Is._longterm_station	Open_ocean	IMOS logger	2013-10-29 20:00:00	8.118	N/A
Maria_Is._longterm_station	Open_ocean	IMOS logger	2013-10-29 22:00:00	8.122	N/A
Maria_Is._longterm_station	Open_ocean	IMOS logger	2013-10-30	8.128	N/A
Maria_Is._longterm_station	Open_ocean	IMOS logger	2013-10-30 02:00:00	8.128	N/A
Maria_Is._longterm_station	Open_ocean	IMOS logger	2013-10-30 04:00:00	8.119	N/A
Maria_Is._longterm_station	Open_ocean	IMOS logger	2013-10-30 06:00:00	8.134	N/A
Maria_Is._longterm_station	Open_ocean	IMOS logger	2013-10-30 08:00:00	8.136	N/A
Maria_Is._longterm_station	Open_ocean	IMOS logger	2013-10-30 10:00:00	8.135	N/A
Maria_Is._longterm_station	Open_ocean	IMOS logger	2013-10-30 12:00:00	8.135	N/A
Maria_Is._longterm_station	Open_ocean	IMOS logger	2013-10-30 14:00:00	8.134	N/A
Maria_Is._longterm_station	Open_ocean	IMOS logger	2013-10-30 16:00:00	8.133	N/A
Maria_Is._longterm_station	Open_ocean	IMOS logger	2013-10-30 18:00:00	8.132	N/A
Maria_Is._longterm_station	Open_ocean	IMOS logger	2013-10-30 20:00:00	8.131	N/A
Maria_Is._longterm_station	Open_ocean	IMOS logger	2013-10-30 22:00:00	8.132	N/A
Maria_Is._longterm_station	Open_ocean	IMOS logger	2013-10-31	8.136	N/A
Maria_Is._longterm_station	Open_ocean	IMOS logger	2013-10-31 02:00:00	8.129	N/A
Maria_Is._longterm_station	Open_ocean	IMOS logger	2013-10-31 04:00:00	8.128	N/A
Maria_Is._longterm_station	Open_ocean	IMOS logger	2013-10-31 06:00:00	8.135	N/A
Maria_Is._longterm_station	Open_ocean	IMOS logger	2013-10-31 08:00:00	8.139	N/A
Maria_Is._longterm_station	Open_ocean	IMOS logger	2013-10-31 10:00:00	8.139	N/A
Maria_Is._longterm_station	Open_ocean	IMOS logger	2013-10-31 12:00:00	8.134	N/A
Maria_Is._longterm_station	Open_ocean	IMOS logger	2013-10-31 14:00:00	8.137	N/A
Maria_Is._longterm_station	Open_ocean	IMOS logger	2013-10-31 16:00:00	8.133	N/A
Maria_Is._longterm_station	Open_ocean	IMOS logger	2013-10-31 18:00:00	8.133	N/A
Maria_Is._longterm_station	Open_ocean	IMOS logger	2013-10-31 20:00:00	8.131	N/A
Maria_Is._longterm_station	Open_ocean	IMOS logger	2013-10-31 22:00:00	8.133	N/A
Maria_Is._longterm_station	Open_ocean	IMOS logger	2013-11-01	8.128	N/A
Maria_Is._longterm_station	Open_ocean	IMOS logger	2013-11-01 02:00:00	8.125	N/A
Maria_Is._longterm_station	Open_ocean	IMOS logger	2013-11-01 04:00:00	8.125	N/A
Maria_Is._longterm_station	Open_ocean	IMOS logger	2013-11-01 06:00:00	8.129	N/A
Maria_Is._longterm_station	Open_ocean	IMOS logger	2013-11-01 08:00:00	8.134	N/A
Maria_Is._longterm_station	Open_ocean	IMOS logger	2013-11-01 10:00:00	8.136	N/A
Maria_Is._longterm_station	Open_ocean	IMOS logger	2013-11-01 12:00:00	8.136	N/A
Maria_Is._longterm_station	Open_ocean	IMOS logger	2013-11-01 14:00:00	8.137	N/A
St.Helens_Island	Kelp_bed_8m	SeapHox logger	2013-10-29 12:30:00	8.15	N/A
St.Helens_Island	Kelp_bed_8m	SeapHox logger	2013-10-29 13:00:00	8.16076	N/A
St.Helens_Island	Kelp_bed_8m	SeapHox logger	2013-10-29 13:30:00	8.16153	N/A
St.Helens_Island	Kelp_bed_8m	SeapHox logger	2013-10-29 14:00:00	8.16195	N/A
St.Helens_Island	Kelp_bed_8m	SeapHox logger	2013-10-29 14:30:00	8.16097	N/A
St.Helens_Island	Kelp_bed_8m	SeapHox logger	2013-10-29 15:00:00	8.16012	N/A
St.Helens_Island	Kelp_bed_8m	SeapHox logger	2013-10-29 15:30:00	8.15598	N/A
St.Helens_Island	Kelp_bed_8m	SeapHox logger	2013-10-29 16:00:00	8.14864	N/A
St.Helens_Island	Kelp_bed_8m	SeapHox logger	2013-10-29 16:30:00	8.14148	N/A
St.Helens_Island	Kelp_bed_8m	SeapHox logger	2013-10-29 17:00:00	8.1364	N/A
St.Helens_Island	Kelp_bed_8m	SeapHox logger	2013-10-29 17:30:00	8.12935	N/A
St.Helens_Island	Kelp_bed_8m	SeapHox logger	2013-10-29 18:00:00	8.12753	N/A
St.Helens_Island	Kelp_bed_8m	SeapHox logger	2013-10-29 18:30:00	8.12469	N/A
St.Helens_Island	Kelp_bed_8m	SeapHox logger	2013-10-29 19:00:00	8.1221	N/A
St.Helens_Island	Kelp_bed_8m	SeapHox logger	2013-10-29 19:30:00	8.11973	N/A
St.Helens_Island	Kelp_bed_8m	SeapHox logger	2013-10-29 20:00:00	8.11777	N/A
St.Helens_Island	Kelp_bed_8m	SeapHox logger	2013-10-29 20:30:00	8.1156	N/A
St.Helens_Island	Kelp_bed_8m	SeapHox logger	2013-10-29 21:00:00	8.11304	N/A
St.Helens_Island	Kelp_bed_8m	SeapHox logger	2013-10-29 21:30:00	8.11066	N/A
St.Helens_Island	Kelp_bed_8m	SeapHox logger	2013-10-29 22:00:00	8.1107	N/A
St.Helens_Island	Kelp_bed_8m	SeapHox logger	2013-10-29 22:30:00	8.11513	N/A
St.Helens_Island	Kelp_bed_8m	SeapHox logger	2013-10-29 23:00:00	8.115	N/A
St.Helens_Island	Kelp_bed_8m	SeapHox logger	2013-10-29 23:30:00	8.11522	N/A
St.Helens_Island	Kelp_bed_8m	SeapHox logger	2013-10-30	8.11337	N/A
St.Helens_Island	Kelp_bed_8m	SeapHox logger	2013-10-30 00:30:00	8.11177	N/A
St.Helens_Island	Kelp_bed_8m	SeapHox logger	2013-10-30 01:00:00	8.11306	N/A
St.Helens_Island	Kelp_bed_8m	SeapHox logger	2013-10-30 01:30:00	8.11373	N/A
St.Helens_Island	Kelp_bed_8m	SeapHox logger	2013-10-30 02:00:00	8.11258	N/A
St.Helens_Island	Kelp_bed_8m	SeapHox logger	2013-10-30 02:30:00	8.11079	N/A
St.Helens_Island	Kelp_bed_8m	SeapHox logger	2013-10-30 03:00:00	8.11179	N/A
St.Helens_Island	Kelp_bed_8m	SeapHox logger	2013-10-30 03:30:00	8.10987	N/A
St.Helens_Island	Kelp_bed_8m	SeapHox logger	2013-10-30 04:00:00	8.10942	N/A
St.Helens_Island	Kelp_bed_8m	SeapHox logger	2013-10-30 04:30:00	8.11243	N/A
St.Helens_Island	Kelp_bed_8m	SeapHox logger	2013-10-30 05:00:00	8.11178	N/A
St.Helens_Island	Kelp_bed_8m	SeapHox logger	2013-10-30 05:30:00	8.1131	N/A
St.Helens_Island	Kelp_bed_8m	SeapHox logger	2013-10-30 06:00:00	8.11343	N/A
St.Helens_Island	Kelp_bed_8m	SeapHox logger	2013-10-30 06:30:00	8.11659	N/A
St.Helens_Island	Kelp_bed_8m	SeapHox logger	2013-10-30 07:00:00	8.11854	N/A
St.Helens_Island	Kelp_bed_8m	SeapHox logger	2013-10-30 07:30:00	8.12381	N/A
St.Helens_Island	Kelp_bed_8m	SeapHox logger	2013-10-30 08:00:00	8.13065	N/A
St.Helens_Island	Kelp_bed_8m	SeapHox logger	2013-10-30 08:30:00	8.13394	N/A
St.Helens_Island	Kelp_bed_8m	SeapHox logger	2013-10-30 09:00:00	8.14238	N/A
St.Helens_Island	Kelp_bed_8m	SeapHox logger	2013-10-30 09:30:00	8.14887	N/A
St.Helens_Island	Kelp_bed_8m	SeapHox logger	2013-10-30 10:00:00	8.15433	N/A
St.Helens_Island	Kelp_bed_8m	SeapHox logger	2013-10-30 10:30:00	8.1611	N/A
St.Helens_Island	Kelp_bed_8m	SeapHox logger	2013-10-30 11:00:00	8.17193	N/A
St.Helens_Island	Kelp_bed_8m	SeapHox logger	2013-10-30 11:30:00	8.16452	N/A
St.Helens_Island	Kelp_bed_8m	SeapHox logger	2013-10-30 12:00:00	8.16442	N/A
St.Helens_Island	Kelp_bed_8m	SeapHox logger	2013-10-30 12:30:00	8.15486	N/A
St.Helens_Island	Kelp_bed_8m	SeapHox logger	2013-10-30 13:00:00	8.13765	N/A
St.Helens_Island	Kelp_bed_8m	SeapHox logger	2013-10-30 13:30:00	8.1331	N/A
St.Helens_Island	Kelp_bed_8m	SeapHox logger	2013-10-30 14:00:00	8.13319	N/A
St.Helens_Island	Kelp_bed_8m	SeapHox logger	2013-10-30 14:30:00	8.13135	N/A
St.Helens_Island	Kelp_bed_8m	SeapHox logger	2013-10-30 15:00:00	8.13026	N/A
St.Helens_Island	Kelp_bed_8m	SeapHox logger	2013-10-30 15:30:00	8.132	N/A
St.Helens_Island	Kelp_bed_8m	SeapHox logger	2013-10-30 16:00:00	8.13336	N/A
St.Helens_Island	Kelp_bed_8m	SeapHox logger	2013-10-30 16:30:00	8.13401	N/A
St.Helens_Island	Kelp_bed_8m	SeapHox logger	2013-10-30 17:00:00	8.13065	N/A
St.Helens_Island	Kelp_bed_8m	SeapHox logger	2013-10-30 17:30:00	8.12756	N/A
St.Helens_Island	Kelp_bed_8m	SeapHox logger	2013-10-30 18:00:00	8.12094	N/A
St.Helens_Island	Kelp_bed_8m	SeapHox logger	2013-10-30 18:30:00	8.11686	N/A
St.Helens_Island	Kelp_bed_8m	SeapHox logger	2013-10-30 19:00:00	8.1066	N/A
St.Helens_Island	Kelp_bed_8m	SeapHox logger	2013-10-30 19:30:00	8.1057	N/A
St.Helens_Island	Kelp_bed_8m	SeapHox logger	2013-10-30 20:00:00	8.10257	N/A
St.Helens_Island	Kelp_bed_8m	SeapHox logger	2013-10-30 20:30:00	8.10567	N/A
St.Helens_Island	Kelp_bed_8m	SeapHox logger	2013-10-30 21:00:00	8.09946	N/A
St.Helens_Island	Kelp_bed_8m	SeapHox logger	2013-10-30 21:30:00	8.10642	N/A
St.Helens_Island	Kelp_bed_8m	SeapHox logger	2013-10-30 22:00:00	8.10629	N/A
St.Helens_Island	Kelp_bed_8m	SeapHox logger	2013-10-30 22:30:00	8.11139	N/A
St.Helens_Island	Kelp_bed_8m	SeapHox logger	2013-10-30 23:00:00	8.10945	N/A
St.Helens_Island	Kelp_bed_8m	SeapHox logger	2013-10-30 23:30:00	8.10347	N/A
St.Helens_Island	Kelp_bed_8m	SeapHox logger	2013-10-31	8.10412	N/A
St.Helens_Island	Kelp_bed_8m	SeapHox logger	2013-10-31 00:30:00	8.10339	N/A
St.Helens_Island	Kelp_bed_8m	SeapHox logger	2013-10-31 01:00:00	8.09951	N/A
St.Helens_Island	Kelp_bed_8m	SeapHox logger	2013-10-31 01:30:00	8.1092	N/A
St.Helens_Island	Kelp_bed_8m	SeapHox logger	2013-10-31 02:00:00	8.11114	N/A
St.Helens_Island	Kelp_bed_8m	SeapHox logger	2013-10-31 02:30:00	8.11632	N/A
St.Helens_Island	Kelp_bed_8m	SeapHox logger	2013-10-31 03:00:00	8.112	N/A
St.Helens_Island	Kelp_bed_8m	SeapHox logger	2013-10-31 03:30:00	8.10914	N/A
St.Helens_Island	Kelp_bed_8m	SeapHox logger	2013-10-31 04:00:00	8.10495	N/A
St.Helens_Island	Kelp_bed_8m	SeapHox logger	2013-10-31 04:30:00	8.10078	N/A
St.Helens_Island	Kelp_bed_8m	SeapHox logger	2013-10-31 05:00:00	8.10574	N/A
St.Helens_Island	Kelp_bed_8m	SeapHox logger	2013-10-31 05:30:00	8.10705	N/A
St.Helens_Island	Kelp_bed_8m	SeapHox logger	2013-10-31 06:00:00	8.10367	N/A
St.Helens_Island	Kelp_bed_8m	SeapHox logger	2013-10-31 06:30:00	8.10963	N/A
St.Helens_Island	Kelp_bed_8m	SeapHox logger	2013-10-31 07:00:00	8.11804	N/A
St.Helens_Island	Kelp_bed_8m	SeapHox logger	2013-10-31 07:30:00	8.12776	N/A
St.Helens_Island	Kelp_bed_8m	SeapHox logger	2013-10-31 08:00:00	8.13514	N/A
St.Helens_Island	Kelp_bed_8m	SeapHox logger	2013-10-31 08:30:00	8.14167	N/A
St.Helens_Island	Kelp_bed_8m	SeapHox logger	2013-10-31 09:00:00	8.14772	N/A
St.Helens_Island	Kelp_bed_8m	SeapHox logger	2013-10-31 09:30:00	8.15382	N/A
St.Helens_Island	Kelp_bed_8m	SeapHox logger	2013-10-31 10:00:00	8.15868	N/A
St.Helens_Island	Kelp_bed_8m	SeapHox logger	2013-10-31 10:30:00	8.16309	N/A
St.Helens_Island	Kelp_bed_8m	SeapHox logger	2013-10-31 11:00:00	8.16435	N/A
St.Helens_Island	Kelp_bed_8m	SeapHox logger	2013-10-31 11:30:00	8.16557	N/A
St.Helens_Island	Kelp_bed_8m	SeapHox logger	2013-10-31 12:00:00	8.16927	N/A
St.Helens_Island	Kelp_bed_8m	SeapHox logger	2013-10-31 12:30:00	8.17258	N/A
St.Helens_Island	Kelp_bed_8m	SeapHox logger	2013-10-31 13:00:00	8.16846	N/A
St.Helens_Island	Kelp_bed_8m	SeapHox logger	2013-10-31 13:30:00	8.17451	N/A
St.Helens_Island	Kelp_bed_8m	SeapHox logger	2013-10-31 14:00:00	8.18647	N/A
St.Helens_Island	Kelp_bed_8m	SeapHox logger	2013-10-31 14:30:00	8.19177	N/A
St.Helens_Island	Kelp_bed_8m	SeapHox logger	2013-10-31 15:00:00	8.19846	N/A
St.Helens_Island	Kelp_bed_8m	SeapHox logger	2013-10-31 15:30:00	8.17621	N/A
St.Helens_Island	Kelp_bed_8m	SeapHox logger	2013-10-31 16:00:00	8.1648	N/A
St.Helens_Island	Kelp_bed_8m	SeapHox logger	2013-10-31 16:30:00	8.15214	N/A
St.Helens_Island	Kelp_bed_8m	SeapHox logger	2013-10-31 17:00:00	8.14291	N/A
St.Helens_Island	Kelp_bed_8m	SeapHox logger	2013-10-31 17:30:00	8.12987	N/A
St.Helens_Island	Kelp_bed_8m	SeapHox logger	2013-10-31 18:00:00	8.12014	N/A
St.Helens_Island	Kelp_bed_8m	SeapHox logger	2013-10-31 18:30:00	8.11332	N/A
St.Helens_Island	Kelp_bed_8m	SeapHox logger	2013-10-31 19:00:00	8.10695	N/A
St.Helens_Island	Kelp_bed_8m	SeapHox logger	2013-10-31 19:30:00	8.10231	N/A
St.Helens_Island	Kelp_bed_8m	SeapHox logger	2013-10-31 20:00:00	8.09337	N/A
St.Helens_Island	Kelp_bed_8m	SeapHox logger	2013-10-31 20:30:00	8.10397	N/A
St.Helens_Island	Kelp_bed_8m	SeapHox logger	2013-10-31 21:00:00	8.10567	N/A
St.Helens_Island	Kelp_bed_8m	SeapHox logger	2013-10-31 21:30:00	8.10926	N/A
St.Helens_Island	Kelp_bed_8m	SeapHox logger	2013-10-31 22:00:00	8.1219	N/A
St.Helens_Island	Kelp_bed_8m	SeapHox logger	2013-10-31 22:30:00	8.11694	N/A
St.Helens_Island	Kelp_bed_8m	SeapHox logger	2013-10-31 23:00:00	8.11572	N/A
St.Helens_Island	Kelp_bed_8m	SeapHox logger	2013-10-31 23:30:00	8.10806	N/A
St.Helens_Island	Kelp_bed_8m	SeapHox logger	2013-11-01	8.10488	N/A
St.Helens_Island	Kelp_bed_8m	SeapHox logger	2013-11-01 00:30:00	8.10559	N/A
St.Helens_Island	Kelp_bed_8m	SeapHox logger	2013-11-01 01:00:00	8.10496	N/A
St.Helens_Island	Kelp_bed_8m	SeapHox logger	2013-11-01 01:30:00	8.10113	N/A
St.Helens_Island	Kelp_bed_8m	SeapHox logger	2013-11-01 02:00:00	8.098	N/A
St.Helens_Island	Kelp_bed_8m	SeapHox logger	2013-11-01 02:30:00	8.10226	N/A
St.Helens_Island	Kelp_bed_8m	SeapHox logger	2013-11-01 03:00:00	8.11469	N/A
St.Helens_Island	Kelp_bed_8m	SeapHox logger	2013-11-01 03:30:00	8.11812	N/A
St.Helens_Island	Kelp_bed_8m	SeapHox logger	2013-11-01 04:00:00	8.12393	N/A
St.Helens_Island	Kelp_bed_8m	SeapHox logger	2013-11-01 04:30:00	8.12394	N/A
St.Helens_Island	Kelp_bed_8m	SeapHox logger	2013-11-01 05:00:00	8.11571	N/A
St.Helens_Island	Kelp_bed_8m	SeapHox logger	2013-11-01 05:30:00	8.12009	N/A
St.Helens_Island	Kelp_bed_8m	SeapHox logger	2013-11-01 06:00:00	8.12036	N/A
St.Helens_Island	Kelp_bed_8m	SeapHox logger	2013-11-01 06:30:00	8.12108	N/A
St.Helens_Island	Kelp_bed_8m	SeapHox logger	2013-11-01 07:00:00	8.11665	N/A
St.Helens_Island	Kelp_bed_8m	SeapHox logger	2013-11-01 07:30:00	8.12251	N/A
St.Helens_Island	Kelp_bed_8m	SeapHox logger	2013-11-01 08:00:00	8.12669	N/A
St.Helens_Island	Kelp_bed_8m	SeapHox logger	2013-11-01 08:30:00	8.1281	N/A
St.Helens_Island	Kelp_bed_8m	SeapHox logger	2013-11-01 09:00:00	8.12876	N/A
St.Helens_Island	Kelp_bed_8m	SeapHox logger	2013-11-01 09:30:00	8.13806	N/A
St.Helens_Island	Kelp_bed_16m	SeapHox logger	2014-06-30 19:30:00	8.08501	N/A
St.Helens_Island	Kelp_bed_16m	SeapHox logger	2014-06-30 20:00:00	8.09051	N/A
St.Helens_Island	Kelp_bed_16m	SeapHox logger	2014-06-30 20:30:00	8.09141	N/A
St.Helens_Island	Kelp_bed_16m	SeapHox logger	2014-06-30 21:00:00	8.09377	N/A
St.Helens_Island	Kelp_bed_16m	SeapHox logger	2014-06-30 21:30:00	8.09394	N/A
St.Helens_Island	Kelp_bed_16m	SeapHox logger	2014-06-30 22:00:00	8.09392	N/A
St.Helens_Island	Kelp_bed_16m	SeapHox logger	2014-06-30 22:30:00	8.09839	N/A
St.Helens_Island	Kelp_bed_16m	SeapHox logger	2014-06-30 23:00:00	8.0958	N/A
St.Helens_Island	Kelp_bed_16m	SeapHox logger	2014-06-30 23:30:00	8.09503	N/A
St.Helens_Island	Kelp_bed_16m	SeapHox logger	2014-07-01	8.09161	N/A
St.Helens_Island	Kelp_bed_16m	SeapHox logger	2014-07-01 00:30:00	8.10879	N/A
St.Helens_Island	Kelp_bed_16m	SeapHox logger	2014-07-01 01:00:00	8.10777	N/A
St.Helens_Island	Kelp_bed_16m	SeapHox logger	2014-07-01 01:30:00	8.10471	N/A
St.Helens_Island	Kelp_bed_16m	SeapHox logger	2014-07-01 02:00:00	8.10037	N/A
St.Helens_Island	Kelp_bed_16m	SeapHox logger	2014-07-01 02:30:00	8.09691	N/A
St.Helens_Island	Kelp_bed_16m	SeapHox logger	2014-07-01 03:00:00	8.09734	N/A
St.Helens_Island	Kelp_bed_16m	SeapHox logger	2014-07-01 03:30:00	8.09952	N/A
St.Helens_Island	Kelp_bed_16m	SeapHox logger	2014-07-01 04:00:00	8.11107	N/A
St.Helens_Island	Kelp_bed_16m	SeapHox logger	2014-07-01 04:30:00	8.11386	N/A
St.Helens_Island	Kelp_bed_16m	SeapHox logger	2014-07-01 05:00:00	8.11294	N/A
St.Helens_Island	Kelp_bed_16m	SeapHox logger	2014-07-01 05:30:00	8.11284	N/A
St.Helens_Island	Kelp_bed_16m	SeapHox logger	2014-07-01 06:00:00	8.11514	N/A
St.Helens_Island	Kelp_bed_16m	SeapHox logger	2014-07-01 06:30:00	8.11314	N/A
St.Helens_Island	Kelp_bed_16m	SeapHox logger	2014-07-01 07:00:00	8.10702	N/A
St.Helens_Island	Kelp_bed_16m	SeapHox logger	2014-07-01 07:30:00	8.10166	N/A
St.Helens_Island	Kelp_bed_16m	SeapHox logger	2014-07-01 08:00:00	8.1022	N/A
St.Helens_Island	Kelp_bed_16m	SeapHox logger	2014-07-01 08:30:00	8.09587	N/A
St.Helens_Island	Kelp_bed_16m	SeapHox logger	2014-07-01 09:00:00	8.09606	N/A
St.Helens_Island	Kelp_bed_16m	SeapHox logger	2014-07-01 09:30:00	8.08895	N/A
St.Helens_Island	Kelp_bed_16m	SeapHox logger	2014-07-01 10:00:00	8.08978	N/A
St.Helens_Island	Kelp_bed_16m	SeapHox logger	2014-07-01 10:30:00	8.08966	N/A
St.Helens_Island	Kelp_bed_16m	SeapHox logger	2014-07-01 11:00:00	8.09046	N/A
St.Helens_Island	Kelp_bed_16m	SeapHox logger	2014-07-01 11:30:00	8.09112	N/A
St.Helens_Island	Kelp_bed_16m	SeapHox logger	2014-07-01 12:00:00	8.09103	N/A
St.Helens_Island	Kelp_bed_16m	SeapHox logger	2014-07-01 12:30:00	8.09277	N/A
St.Helens_Island	Kelp_bed_16m	SeapHox logger	2014-07-01 13:00:00	8.0906	N/A
St.Helens_Island	Kelp_bed_16m	SeapHox logger	2014-07-01 13:30:00	8.0946	N/A
St.Helens_Island	Kelp_bed_16m	SeapHox logger	2014-07-01 14:00:00	8.09701	N/A
St.Helens_Island	Kelp_bed_16m	SeapHox logger	2014-07-01 14:30:00	8.09605	N/A
St.Helens_Island	Kelp_bed_16m	SeapHox logger	2014-07-01 15:00:00	8.10457	N/A
St.Helens_Island	Kelp_bed_16m	SeapHox logger	2014-07-01 15:30:00	8.1062	N/A
St.Helens_Island	Kelp_bed_16m	SeapHox logger	2014-07-01 16:00:00	8.11005	N/A
St.Helens_Island	Kelp_bed_16m	SeapHox logger	2014-07-01 16:30:00	8.11091	N/A
St.Helens_Island	Kelp_bed_16m	SeapHox logger	2014-07-01 17:00:00	8.10972	N/A
St.Helens_Island	Kelp_bed_16m	SeapHox logger	2014-07-01 17:30:00	8.08545	N/A
St.Helens_Island	Kelp_bed_16m	SeapHox logger	2014-07-01 18:00:00	8.08554	N/A
St.Helens_Island	Kelp_bed_16m	SeapHox logger	2014-07-01 18:30:00	8.08039	N/A
St.Helens_Island	Kelp_bed_16m	SeapHox logger	2014-07-01 19:00:00	8.08321	N/A
St.Helens_Island	Kelp_bed_16m	SeapHox logger	2014-07-01 19:30:00	8.09085	N/A
St.Helens_Island	Kelp_bed_16m	SeapHox logger	2014-07-01 20:00:00	8.09848	N/A
St.Helens_Island	Kelp_bed_16m	SeapHox logger	2014-07-01 20:30:00	8.10178	N/A
St.Helens_Island	Kelp_bed_16m	SeapHox logger	2014-07-01 21:00:00	8.10488	N/A
St.Helens_Island	Kelp_bed_16m	SeapHox logger	2014-07-01 21:30:00	8.10416	N/A
St.Helens_Island	Kelp_bed_16m	SeapHox logger	2014-07-01 22:00:00	8.10539	N/A
St.Helens_Island	Kelp_bed_16m	SeapHox logger	2014-07-01 22:30:00	8.10589	N/A
St.Helens_Island	Kelp_bed_16m	SeapHox logger	2014-07-01 23:00:00	8.10821	N/A
St.Helens_Island	Kelp_bed_16m	SeapHox logger	2014-07-01 23:30:00	8.11085	N/A
St.Helens_Island	Kelp_bed_16m	SeapHox logger	2014-07-02	8.11144	N/A
St.Helens_Island	Kelp_bed_16m	SeapHox logger	2014-07-02 00:30:00	8.11437	N/A
St.Helens_Island	Kelp_bed_16m	SeapHox logger	2014-07-02 01:00:00	8.11479	N/A
St.Helens_Island	Kelp_bed_16m	SeapHox logger	2014-07-02 01:30:00	8.11178	N/A
St.Helens_Island	Kelp_bed_16m	SeapHox logger	2014-07-02 02:00:00	8.11263	N/A
St.Helens_Island	Kelp_bed_16m	SeapHox logger	2014-07-02 02:30:00	8.10977	N/A
St.Helens_Island	Kelp_bed_16m	SeapHox logger	2014-07-02 03:00:00	8.11128	N/A
St.Helens_Island	Kelp_bed_16m	SeapHox logger	2014-07-02 03:30:00	8.1116	N/A
St.Helens_Island	Kelp_bed_16m	SeapHox logger	2014-07-02 04:00:00	8.11214	N/A
St.Helens_Island	Kelp_bed_16m	SeapHox logger	2014-07-02 04:30:00	8.11377	N/A
St.Helens_Island	Kelp_bed_16m	SeapHox logger	2014-07-02 05:00:00	8.11342	N/A
St.Helens_Island	Kelp_bed_16m	SeapHox logger	2014-07-02 05:30:00	8.11298	N/A
St.Helens_Island	Kelp_bed_16m	SeapHox logger	2014-07-02 06:00:00	8.11377	N/A
St.Helens_Island	Kelp_bed_16m	SeapHox logger	2014-07-02 06:30:00	8.11551	N/A
St.Helens_Island	Kelp_bed_16m	SeapHox logger	2014-07-02 07:00:00	8.11666	N/A
St.Helens_Island	Kelp_bed_16m	SeapHox logger	2014-07-02 07:30:00	8.11156	N/A
St.Helens_Island	Kelp_bed_16m	SeapHox logger	2014-07-02 08:00:00	8.10963	N/A
St.Helens_Island	Kelp_bed_16m	SeapHox logger	2014-07-02 08:30:00	8.10759	N/A
St.Helens_Island	Kelp_bed_16m	SeapHox logger	2014-07-02 09:00:00	8.10569	N/A
St.Helens_Island	Kelp_bed_16m	SeapHox logger	2014-07-02 09:30:00	8.10377	N/A
St.Helens_Island	Kelp_bed_16m	SeapHox logger	2014-07-02 10:00:00	8.10262	N/A
St.Helens_Island	Kelp_bed_16m	SeapHox logger	2014-07-02 10:30:00	8.10414	N/A
St.Helens_Island	Kelp_bed_16m	SeapHox logger	2014-07-02 11:00:00	8.10462	N/A
St.Helens_Island	Kelp_bed_16m	SeapHox logger	2014-07-02 11:30:00	8.10441	N/A
St.Helens_Island	Kelp_bed_16m	SeapHox logger	2014-07-02 12:00:00	8.10256	N/A
St.Helens_Island	Kelp_bed_16m	SeapHox logger	2014-07-02 12:30:00	8.10481	N/A
St.Helens_Island	Kelp_bed_16m	SeapHox logger	2014-07-02 13:00:00	8.10679	N/A
St.Helens_Island	Kelp_bed_16m	SeapHox logger	2014-07-02 13:30:00	8.10566	N/A
St.Helens_Island	Kelp_bed_16m	SeapHox logger	2014-07-02 14:00:00	8.10601	N/A
St.Helens_Island	Kelp_bed_16m	SeapHox logger	2014-07-02 14:30:00	8.1046	N/A
St.Helens_Island	Kelp_bed_16m	SeapHox logger	2014-07-02 15:00:00	8.10494	N/A
St.Helens_Island	Kelp_bed_16m	SeapHox logger	2014-07-02 15:30:00	8.1077	N/A
St.Helens_Island	Kelp_bed_16m	SeapHox logger	2014-07-02 16:00:00	8.10859	N/A
St.Helens_Island	Kelp_bed_16m	SeapHox logger	2014-07-02 16:30:00	8.10358	N/A
St.Helens_Island	Kelp_bed_16m	SeapHox logger	2014-07-02 17:00:00	8.10139	N/A
St.Helens_Island	Kelp_bed_16m	SeapHox logger	2014-07-02 17:30:00	8.09987	N/A
St.Helens_Island	Kelp_bed_16m	SeapHox logger	2014-07-02 18:00:00	8.10257	N/A
St.Helens_Island	Kelp_bed_16m	SeapHox logger	2014-07-02 18:30:00	8.10397	N/A
St.Helens_Island	Kelp_bed_16m	SeapHox logger	2014-07-02 19:00:00	8.10512	N/A
St.Helens_Island	Kelp_bed_16m	SeapHox logger	2014-07-02 19:30:00	8.10604	N/A
St.Helens_Island	Kelp_bed_16m	SeapHox logger	2014-07-02 20:00:00	8.10712	N/A
St.Helens_Island	Kelp_bed_16m	SeapHox logger	2014-07-02 20:30:00	8.10529	N/A
St.Helens_Island	Kelp_bed_16m	SeapHox logger	2014-07-02 21:00:00	8.10614	N/A
St.Helens_Island	Kelp_bed_16m	SeapHox logger	2014-07-02 21:30:00	8.10717	N/A
St.Helens_Island	Kelp_bed_16m	SeapHox logger	2014-07-02 22:00:00	8.10779	N/A
St.Helens_Island	Kelp_bed_16m	SeapHox logger	2014-07-02 22:30:00	8.10754	N/A
St.Helens_Island	Kelp_bed_16m	SeapHox logger	2014-07-02 23:00:00	8.10874	N/A
St.Helens_Island	Kelp_bed_16m	SeapHox logger	2014-07-02 23:30:00	8.10724	N/A
St.Helens_Island	Kelp_bed_16m	SeapHox logger	2014-07-03	8.10574	N/A
St.Helens_Island	Kelp_bed_16m	SeapHox logger	2014-07-03 00:30:00	8.10746	N/A
St.Helens_Island	Kelp_bed_16m	SeapHox logger	2014-07-03 01:00:00	8.11388	N/A
St.Helens_Island	Kelp_bed_16m	SeapHox logger	2014-07-03 01:30:00	8.10595	N/A
St.Helens_Island	Kelp_bed_16m	SeapHox logger	2014-07-03 02:00:00	8.10703	N/A
St.Helens_Island	Kelp_bed_16m	SeapHox logger	2014-07-03 02:30:00	8.11339	N/A
St.Helens_Island	Kelp_bed_16m	SeapHox logger	2014-07-03 03:00:00	8.12963	N/A
St.Helens_Island	Kelp_bed_16m	SeapHox logger	2014-07-03 03:30:00	8.11967	N/A
St.Helens_Island	Kelp_bed_16m	SeapHox logger	2014-07-03 04:00:00	8.11284	N/A
St.Helens_Island	Kelp_bed_16m	SeapHox logger	2014-07-03 04:30:00	8.10826	N/A
St.Helens_Island	Kelp_bed_16m	SeapHox logger	2014-07-03 05:00:00	8.1116	N/A
St.Helens_Island	Kelp_bed_16m	SeapHox logger	2014-07-03 05:30:00	8.10796	N/A
St.Helens_Island	Kelp_bed_16m	SeapHox logger	2014-07-03 06:00:00	8.1101	N/A
St.Helens_Island	Kelp_bed_16m	SeapHox logger	2014-07-03 06:30:00	8.11016	N/A
St.Helens_Island	Kelp_bed_16m	SeapHox logger	2014-07-03 07:00:00	8.10966	N/A
St.Helens_Island	Kelp_bed_16m	SeapHox logger	2014-07-03 07:30:00	8.10915	N/A
St.Helens_Island	Kelp_bed_16m	SeapHox logger	2014-07-03 08:00:00	8.10686	N/A
St.Helens_Island	Kelp_bed_16m	SeapHox logger	2014-07-03 08:30:00	8.10505	N/A
St.Helens_Island	Kelp_bed_16m	SeapHox logger	2014-07-03 09:00:00	8.10255	N/A
St.Helens_Island	Kelp_bed_16m	SeapHox logger	2014-07-03 09:30:00	8.09957	N/A
St.Helens_Island	Kelp_bed_16m	SeapHox logger	2014-07-03 10:00:00	8.09752	N/A
St.Helens_Island	Kelp_bed_16m	SeapHox logger	2014-07-03 10:30:00	8.09563	N/A
St.Helens_Island	Kelp_bed_16m	SeapHox logger	2014-07-03 11:00:00	8.09732	N/A
St.Helens_Island	Kelp_bed_16m	SeapHox logger	2014-07-03 11:30:00	8.09892	N/A
St.Helens_Island	Kelp_bed_16m	SeapHox logger	2014-07-03 12:00:00	8.09698	N/A
St.Helens_Island	Kelp_bed_16m	SeapHox logger	2014-07-03 12:30:00	8.09867	N/A
St.Helens_Island	Kelp_bed_16m	SeapHox logger	2014-07-03 13:00:00	8.10126	N/A
St.Helens_Island	Kelp_bed_16m	SeapHox logger	2014-07-03 13:30:00	8.10298	N/A
St.Helens_Island	Kelp_bed_16m	SeapHox logger	2014-07-03 14:00:00	8.10289	N/A
St.Helens_Island	Kelp_bed_16m	SeapHox logger	2014-07-03 14:30:00	8.10332	N/A
St.Helens_Island	Kelp_bed_16m	SeapHox logger	2014-07-03 15:00:00	8.10201	N/A
St.Helens_Island	Kelp_bed_16m	SeapHox logger	2014-07-03 15:30:00	8.1032	N/A
St.Helens_Island	Kelp_bed_16m	SeapHox logger	2014-07-03 16:00:00	8.10711	N/A
St.Helens_Island	Kelp_bed_16m	SeapHox logger	2014-07-03 16:30:00	8.10939	N/A
St.Helens_Island	Kelp_bed_16m	SeapHox logger	2014-07-03 17:00:00	8.10972	N/A
St.Helens_Island	Kelp_bed_16m	SeapHox logger	2014-07-03 17:30:00	8.11274	N/A
St.Helens_Island	Kelp_bed_16m	SeapHox logger	2014-07-03 18:00:00	8.10017	N/A
St.Helens_Island	Kelp_bed_16m	SeapHox logger	2014-07-03 18:30:00	8.09641	N/A
St.Helens_Island	Kelp_bed_16m	SeapHox logger	2014-07-03 19:00:00	8.09652	N/A
St.Helens_Island	Kelp_bed_16m	SeapHox logger	2014-07-03 19:30:00	8.09817	N/A
St.Helens_Island	Kelp_bed_16m	SeapHox logger	2014-07-03 20:00:00	8.10304	N/A
St.Helens_Island	Kelp_bed_16m	SeapHox logger	2014-07-03 20:30:00	8.10536	N/A
St.Helens_Island	Kelp_bed_16m	SeapHox logger	2014-07-03 21:00:00	8.10769	N/A
St.Helens_Island	Kelp_bed_16m	SeapHox logger	2014-07-03 21:30:00	8.1075	N/A
St.Helens_Island	Kelp_bed_16m	SeapHox logger	2014-07-03 22:00:00	8.10866	N/A
St.Helens_Island	Kelp_bed_16m	SeapHox logger	2014-07-03 22:30:00	8.10853	N/A
St.Helens_Island	Kelp_bed_16m	SeapHox logger	2014-07-03 23:00:00	8.10996	N/A
St.Helens_Island	Kelp_bed_16m	SeapHox logger	2014-07-03 23:30:00	8.11077	N/A
St.Helens_Island	Kelp_bed_16m	SeapHox logger	2014-07-04	8.11168	N/A
St.Helens_Island	Kelp_bed_16m	SeapHox logger	2014-07-04 00:30:00	8.11734	N/A
St.Helens_Island	Kelp_bed_16m	SeapHox logger	2014-07-04 01:00:00	8.11732	N/A
St.Helens_Island	Kelp_bed_16m	SeapHox logger	2014-07-04 01:30:00	8.11504	N/A
St.Helens_Island	Kelp_bed_16m	SeapHox logger	2014-07-04 02:00:00	8.11424	N/A
St.Helens_Island	Kelp_bed_16m	SeapHox logger	2014-07-04 02:30:00	8.11317	N/A
St.Helens_Island	Kelp_bed_16m	SeapHox logger	2014-07-04 03:00:00	8.11423	N/A
St.Helens_Island	Kelp_bed_16m	SeapHox logger	2014-07-04 03:30:00	8.11439	N/A
St.Helens_Island	Kelp_bed_16m	SeapHox logger	2014-07-04 04:00:00	8.11651	N/A
St.Helens_Island	Kelp_bed_16m	SeapHox logger	2014-07-04 04:30:00	8.11512	N/A
St.Helens_Island	Kelp_bed_16m	SeapHox logger	2014-07-04 05:00:00	8.11452	N/A
St.Helens_Island	Kelp_bed_16m	SeapHox logger	2014-07-04 05:30:00	8.11459	N/A
St.Helens_Island	Kelp_bed_16m	SeapHox logger	2014-07-04 06:00:00	8.11402	N/A
St.Helens_Island	Kelp_bed_16m	SeapHox logger	2014-07-04 06:30:00	8.11401	N/A
St.Helens_Island	Kelp_bed_16m	SeapHox logger	2014-07-04 07:00:00	8.11525	N/A
St.Helens_Island	Kelp_bed_16m	SeapHox logger	2014-07-04 07:30:00	8.11338	N/A
St.Helens_Island	Kelp_bed_16m	SeapHox logger	2014-07-04 08:00:00	8.11017	N/A
St.Helens_Island	Kelp_bed_16m	SeapHox logger	2014-07-04 08:30:00	8.10867	N/A
St.Helens_Island	Kelp_bed_16m	SeapHox logger	2014-07-04 09:00:00	8.10658	N/A
St.Helens_Island	Kelp_bed_16m	SeapHox logger	2014-07-04 09:30:00	8.10368	N/A
St.Helens_Island	Kelp_bed_16m	SeapHox logger	2014-07-04 10:00:00	8.10389	N/A
St.Helens_Island	Kelp_bed_16m	SeapHox logger	2014-07-04 10:30:00	8.09911	N/A
St.Helens_Island	Kelp_bed_16m	SeapHox logger	2014-07-04 11:00:00	8.10492	N/A
St.Helens_Island	Kelp_bed_16m	SeapHox logger	2014-07-04 11:30:00	8.10922	N/A
St.Helens_Island	Kelp_bed_16m	SeapHox logger	2014-07-04 12:00:00	8.10578	N/A
St.Helens_Island	Kelp_bed_16m	SeapHox logger	2014-07-04 12:30:00	8.10575	N/A
St.Helens_Island	Kelp_bed_16m	SeapHox logger	2014-07-04 13:00:00	8.10598	N/A
St.Helens_Island	Kelp_bed_16m	SeapHox logger	2014-07-04 13:30:00	8.11025	N/A
St.Helens_Island	Kelp_bed_16m	SeapHox logger	2014-07-04 14:00:00	8.11119	N/A
St.Helens_Island	Kelp_bed_16m	SeapHox logger	2014-07-04 14:30:00	8.11183	N/A
St.Helens_Island	Kelp_bed_16m	SeapHox logger	2014-07-04 15:00:00	8.11186	N/A
St.Helens_Island	Kelp_bed_16m	SeapHox logger	2014-07-04 15:30:00	8.11219	N/A
St.Helens_Island	Kelp_bed_16m	SeapHox logger	2014-07-04 16:00:00	8.11369	N/A
St.Helens_Island	Kelp_bed_16m	SeapHox logger	2014-07-04 16:30:00	8.11318	N/A
St.Helens_Island	Kelp_bed_16m	SeapHox logger	2014-07-04 17:00:00	8.11569	N/A
St.Helens_Island	Kelp_bed_16m	SeapHox logger	2014-07-04 17:30:00	8.1149	N/A
St.Helens_Island	Kelp_bed_16m	SeapHox logger	2014-07-04 18:00:00	8.11604	N/A
St.Helens_Island	Kelp_bed_16m	SeapHox logger	2014-07-04 18:30:00	8.11541	N/A
St.Helens_Island	Kelp_bed_16m	SeapHox logger	2014-07-04 19:00:00	8.11589	N/A
St.Helens_Island	Kelp_bed_16m	SeapHox logger	2014-07-04 19:30:00	8.1164	N/A
St.Helens_Island	Kelp_bed_16m	SeapHox logger	2014-07-04 20:00:00	8.11576	N/A
St.Helens_Island	Kelp_bed_16m	SeapHox logger	2014-07-04 20:30:00	8.11517	N/A
St.Helens_Island	Kelp_bed_16m	SeapHox logger	2014-07-04 21:00:00	8.11829	N/A
St.Helens_Island	Kelp_bed_16m	SeapHox logger	2014-07-04 21:30:00	8.11519	N/A
St.Helens_Island	Kelp_bed_16m	SeapHox logger	2014-07-04 22:00:00	8.11909	N/A
St.Helens_Island	Kelp_bed_16m	SeapHox logger	2014-07-04 22:30:00	8.11791	N/A
St.Helens_Island	Kelp_bed_16m	SeapHox logger	2014-07-04 23:00:00	8.11875	N/A
St.Helens_Island	Kelp_bed_16m	SeapHox logger	2014-07-04 23:30:00	8.11763	N/A
St.Helens_Island	Kelp_bed_16m	SeapHox logger	2014-07-05	8.11888	N/A
St.Helens_Island	Kelp_bed_16m	SeapHox logger	2014-07-05 00:30:00	8.11543	N/A
St.Helens_Island	Kelp_bed_16m	SeapHox logger	2014-07-05 01:00:00	8.11719	N/A
St.Helens_Island	Kelp_bed_16m	SeapHox logger	2014-07-05 01:30:00	8.11402	N/A
St.Helens_Island	Kelp_bed_16m	SeapHox logger	2014-07-05 02:00:00	8.11312	N/A
St.Helens_Island	Kelp_bed_16m	SeapHox logger	2014-07-05 02:30:00	8.11055	N/A
St.Helens_Island	Kelp_bed_16m	SeapHox logger	2014-07-05 03:00:00	8.10951	N/A
St.Helens_Island	Kelp_bed_16m	SeapHox logger	2014-07-05 03:30:00	8.10998	N/A
St.Helens_Island	Kelp_bed_16m	SeapHox logger	2014-07-05 04:00:00	8.11048	N/A
St.Helens_Island	Kelp_bed_16m	SeapHox logger	2014-07-05 04:30:00	8.10994	N/A
St.Helens_Island	Kelp_bed_16m	SeapHox logger	2014-07-05 05:00:00	8.11127	N/A
St.Helens_Island	Kelp_bed_16m	SeapHox logger	2014-07-05 05:30:00	8.11108	N/A
St.Helens_Island	Kelp_bed_16m	SeapHox logger	2014-07-05 06:00:00	8.11224	N/A
St.Helens_Island	Kelp_bed_16m	SeapHox logger	2014-07-05 06:30:00	8.11298	N/A
St.Helens_Island	Kelp_bed_16m	SeapHox logger	2014-07-05 07:00:00	8.11273	N/A
St.Helens_Island	Kelp_bed_16m	SeapHox logger	2014-07-05 07:30:00	8.11122	N/A
St.Helens_Island	Kelp_bed_16m	SeapHox logger	2014-07-05 08:00:00	8.11023	N/A
St.Helens_Island	Kelp_bed_16m	SeapHox logger	2014-07-05 08:30:00	8.1085	N/A
St.Helens_Island	Kelp_bed_16m	SeapHox logger	2014-07-05 09:00:00	8.10785	N/A
St.Helens_Island	Kelp_bed_16m	SeapHox logger	2014-07-05 09:30:00	8.10702	N/A
St.Helens_Island	Kelp_bed_16m	SeapHox logger	2014-07-05 10:00:00	8.10387	N/A
St.Helens_Island	Kelp_bed_16m	SeapHox logger	2014-07-05 10:30:00	8.1037	N/A
St.Helens_Island	Kelp_bed_16m	SeapHox logger	2014-07-05 11:00:00	8.1017	N/A
St.Helens_Island	Kelp_bed_16m	SeapHox logger	2014-07-05 11:30:00	8.10342	N/A
St.Helens_Island	Kelp_bed_16m	SeapHox logger	2014-07-05 12:00:00	8.10384	N/A
St.Helens_Island	Kelp_bed_16m	SeapHox logger	2014-07-05 12:30:00	8.1015	N/A
St.Helens_Island	Kelp_bed_16m	SeapHox logger	2014-07-05 13:00:00	8.10331	N/A
St.Helens_Island	Kelp_bed_16m	SeapHox logger	2014-07-05 13:30:00	8.10467	N/A
St.Helens_Island	Kelp_bed_16m	SeapHox logger	2014-07-05 14:00:00	8.10433	N/A
St.Helens_Island	Kelp_bed_16m	SeapHox logger	2014-07-05 14:30:00	8.10591	N/A
St.Helens_Island	Kelp_bed_16m	SeapHox logger	2014-07-05 15:00:00	8.10747	N/A
St.Helens_Island	Kelp_bed_16m	SeapHox logger	2014-07-05 15:30:00	8.11037	N/A
St.Helens_Island	Kelp_bed_16m	SeapHox logger	2014-07-05 16:00:00	8.11179	N/A
St.Helens_Island	Kelp_bed_16m	SeapHox logger	2014-07-05 16:30:00	8.11509	N/A
St.Helens_Island	Kelp_bed_16m	SeapHox logger	2014-07-05 17:00:00	8.11747	N/A
St.Helens_Island	Kelp_bed_16m	SeapHox logger	2014-07-05 17:30:00	8.11482	N/A
St.Helens_Island	Kelp_bed_16m	SeapHox logger	2014-07-05 18:00:00	8.11631	N/A
St.Helens_Island	Kelp_bed_16m	SeapHox logger	2014-07-05 18:30:00	8.11729	N/A
St.Helens_Island	Kelp_bed_16m	SeapHox logger	2014-07-05 19:00:00	8.11807	N/A
St.Helens_Island	Kelp_bed_16m	SeapHox logger	2014-07-05 19:30:00	8.11945	N/A
St.Helens_Island	Kelp_bed_16m	SeapHox logger	2014-07-05 20:00:00	8.11733	N/A
St.Helens_Island	Kelp_bed_16m	SeapHox logger	2014-07-05 20:30:00	8.11558	N/A
St.Helens_Island	Kelp_bed_16m	SeapHox logger	2014-07-05 21:00:00	8.11616	N/A
St.Helens_Island	Kelp_bed_16m	SeapHox logger	2014-07-05 21:30:00	8.11774	N/A
St.Helens_Island	Kelp_bed_16m	SeapHox logger	2014-07-05 22:00:00	8.12158	N/A
St.Helens_Island	Kelp_bed_16m	SeapHox logger	2014-07-05 22:30:00	8.12207	N/A
St.Helens_Island	Kelp_bed_16m	SeapHox logger	2014-07-05 23:00:00	8.12415	N/A
St.Helens_Island	Kelp_bed_16m	SeapHox logger	2014-07-05 23:30:00	8.12096	N/A
St.Helens_Island	Kelp_bed_16m	SeapHox logger	2014-07-06	8.12988	N/A
St.Helens_Island	Kelp_bed_16m	SeapHox logger	2014-07-06 00:30:00	8.12378	N/A
St.Helens_Island	Kelp_bed_16m	SeapHox logger	2014-07-06 01:00:00	8.1233	N/A
St.Helens_Island	Kelp_bed_16m	SeapHox logger	2014-07-06 01:30:00	8.12568	N/A
St.Helens_Island	Kelp_bed_16m	SeapHox logger	2014-07-06 02:00:00	8.12149	N/A
St.Helens_Island	Kelp_bed_16m	SeapHox logger	2014-07-06 02:30:00	8.11921	N/A
St.Helens_Island	Kelp_bed_16m	SeapHox logger	2014-07-06 03:00:00	8.12136	N/A
St.Helens_Island	Kelp_bed_16m	SeapHox logger	2014-07-06 03:30:00	8.12118	N/A
St.Helens_Island	Kelp_bed_16m	SeapHox logger	2014-07-06 04:00:00	8.12004	N/A
St.Helens_Island	Kelp_bed_16m	SeapHox logger	2014-07-06 04:30:00	8.11823	N/A
St.Helens_Island	Kelp_bed_16m	SeapHox logger	2014-07-06 05:00:00	8.11579	N/A
St.Helens_Island	Kelp_bed_16m	SeapHox logger	2014-07-06 05:30:00	8.11627	N/A
St.Helens_Island	Kelp_bed_16m	SeapHox logger	2014-07-06 06:00:00	8.11694	N/A
St.Helens_Island	Kelp_bed_16m	SeapHox logger	2014-07-06 06:30:00	8.11624	N/A
St.Helens_Island	Kelp_bed_16m	SeapHox logger	2014-07-06 07:00:00	8.11541	N/A
St.Helens_Island	Kelp_bed_16m	SeapHox logger	2014-07-06 07:30:00	8.11699	N/A
St.Helens_Island	Kelp_bed_16m	SeapHox logger	2014-07-06 08:00:00	8.11708	N/A
St.Helens_Island	Kelp_bed_16m	SeapHox logger	2014-07-06 08:30:00	8.11717	N/A
St.Helens_Island	Kelp_bed_16m	SeapHox logger	2014-07-06 09:00:00	8.11642	N/A
St.Helens_Island	Kelp_bed_16m	SeapHox logger	2014-07-06 09:30:00	8.11724	N/A
St.Helens_Island	Kelp_bed_16m	SeapHox logger	2014-07-06 10:00:00	8.11765	N/A
St.Helens_Island	Kelp_bed_16m	SeapHox logger	2014-07-06 10:30:00	8.11637	N/A
St.Helens_Island	Kelp_bed_16m	SeapHox logger	2014-07-06 11:00:00	8.11528	N/A
St.Helens_Island	Kelp_bed_16m	SeapHox logger	2014-07-06 11:30:00	8.11295	N/A
St.Helens_Island	Kelp_bed_16m	SeapHox logger	2014-07-06 12:00:00	8.11322	N/A
St.Helens_Island	Kelp_bed_16m	SeapHox logger	2014-07-06 12:30:00	8.11448	N/A
St.Helens_Island	Kelp_bed_16m	SeapHox logger	2014-07-06 13:00:00	8.11508	N/A
St.Helens_Island	Kelp_bed_16m	SeapHox logger	2014-07-06 13:30:00	8.1156	N/A
St.Helens_Island	Kelp_bed_16m	SeapHox logger	2014-07-06 14:00:00	8.1174	N/A
St.Helens_Island	Kelp_bed_16m	SeapHox logger	2014-07-06 14:30:00	8.11706	N/A
St.Helens_Island	Kelp_bed_16m	SeapHox logger	2014-07-06 15:00:00	8.11801	N/A
St.Helens_Island	Kelp_bed_16m	SeapHox logger	2014-07-06 15:30:00	8.11897	N/A
St.Helens_Island	Kelp_bed_16m	SeapHox logger	2014-07-06 16:00:00	8.11965	N/A
St.Helens_Island	Kelp_bed_16m	SeapHox logger	2014-07-06 16:30:00	8.11971	N/A
St.Helens_Island	Kelp_bed_16m	SeapHox logger	2014-07-06 17:00:00	8.1193	N/A
St.Helens_Island	Kelp_bed_16m	SeapHox logger	2014-07-06 17:30:00	8.12002	N/A
St.Helens_Island	Kelp_bed_16m	SeapHox logger	2014-07-06 18:00:00	8.12103	N/A
St.Helens_Island	Kelp_bed_16m	SeapHox logger	2014-07-06 18:30:00	8.12264	N/A
St.Helens_Island	Kelp_bed_16m	SeapHox logger	2014-07-06 19:00:00	8.12299	N/A
St.Helens_Island	Kelp_bed_16m	SeapHox logger	2014-07-06 19:30:00	8.12456	N/A
St.Helens_Island	Kelp_bed_16m	SeapHox logger	2014-07-06 20:00:00	8.12408	N/A
St.Helens_Island	Kelp_bed_16m	SeapHox logger	2014-07-06 20:30:00	8.12449	N/A
St.Helens_Island	Kelp_bed_16m	SeapHox logger	2014-07-06 21:00:00	8.12458	N/A
St.Helens_Island	Kelp_bed_16m	SeapHox logger	2014-07-06 21:30:00	8.12547	N/A
St.Helens_Island	Kelp_bed_16m	SeapHox logger	2014-07-06 22:00:00	8.12538	N/A
St.Helens_Island	Kelp_bed_16m	SeapHox logger	2014-07-06 22:30:00	8.1266	N/A
St.Helens_Island	Kelp_bed_16m	SeapHox logger	2014-07-06 23:00:00	8.12585	N/A
St.Helens_Island	Kelp_bed_16m	SeapHox logger	2014-07-06 23:30:00	8.12608	N/A
St.Helens_Island	Kelp_bed_16m	SeapHox logger	2014-07-07	8.12648	N/A
St.Helens_Island	Kelp_bed_16m	SeapHox logger	2014-07-07 00:30:00	8.1269	N/A
St.Helens_Island	Kelp_bed_16m	SeapHox logger	2014-07-07 01:00:00	8.12396	N/A
St.Helens_Island	Kelp_bed_16m	SeapHox logger	2014-07-07 01:30:00	8.1246	N/A
St.Helens_Island	Kelp_bed_16m	SeapHox logger	2014-07-07 02:00:00	8.12366	N/A
St.Helens_Island	Kelp_bed_16m	SeapHox logger	2014-07-07 02:30:00	8.12407	N/A
St.Helens_Island	Kelp_bed_16m	SeapHox logger	2014-07-07 03:00:00	8.1238	N/A
St.Helens_Island	Kelp_bed_16m	SeapHox logger	2014-07-07 03:30:00	8.12328	N/A
St.Helens_Island	Kelp_bed_16m	SeapHox logger	2014-07-07 04:00:00	8.12292	N/A
St.Helens_Island	Kelp_bed_16m	SeapHox logger	2014-07-07 04:30:00	8.12254	N/A
St.Helens_Island	Kelp_bed_16m	SeapHox logger	2014-07-07 05:00:00	8.12236	N/A
St.Helens_Island	Kelp_bed_16m	SeapHox logger	2014-07-07 05:30:00	8.12327	N/A
St.Helens_Island	Kelp_bed_16m	SeapHox logger	2014-07-07 06:00:00	8.12389	N/A
St.Helens_Island	Kelp_bed_16m	SeapHox logger	2014-07-07 06:30:00	8.12326	N/A
St.Helens_Island	Kelp_bed_16m	SeapHox logger	2014-07-07 07:00:00	8.12281	N/A
St.Helens_Island	Kelp_bed_16m	SeapHox logger	2014-07-07 07:30:00	8.12374	N/A
St.Helens_Island	Kelp_bed_16m	SeapHox logger	2014-07-07 08:00:00	8.12312	N/A
St.Helens_Island	Kelp_bed_16m	SeapHox logger	2014-07-07 08:30:00	8.12192	N/A
St.Helens_Island	Kelp_bed_16m	SeapHox logger	2014-07-07 09:00:00	8.12142	N/A
St.Helens_Island	Kelp_bed_16m	SeapHox logger	2014-07-07 09:30:00	8.12117	N/A
St.Helens_Island	Kelp_bed_16m	SeapHox logger	2014-07-07 10:00:00	8.12147	N/A
St.Helens_Island	Kelp_bed_16m	SeapHox logger	2014-07-07 10:30:00	8.12071	N/A
St.Helens_Island	Kelp_bed_16m	SeapHox logger	2014-07-07 11:00:00	8.1205	N/A
St.Helens_Island	Kelp_bed_16m	SeapHox logger	2014-07-07 11:30:00	8.11859	N/A
St.Helens_Island	Kelp_bed_16m	SeapHox logger	2014-07-07 12:00:00	8.11872	N/A
St.Helens_Island	Kelp_bed_16m	SeapHox logger	2014-07-07 12:30:00	8.11798	N/A
St.Helens_Island	Kelp_bed_16m	SeapHox logger	2014-07-07 13:00:00	8.11781	N/A
St.Helens_Island	Kelp_bed_16m	SeapHox logger	2014-07-07 13:30:00	8.11818	N/A
St.Helens_Island	Kelp_bed_16m	SeapHox logger	2014-07-07 14:00:00	8.11875	N/A
St.Helens_Island	Kelp_bed_16m	SeapHox logger	2014-07-07 14:30:00	8.11822	N/A
St.Helens_Island	Kelp_bed_16m	SeapHox logger	2014-07-07 15:00:00	8.1185	N/A
St.Helens_Island	Kelp_bed_16m	SeapHox logger	2014-07-07 15:30:00	8.1184	N/A
St.Helens_Island	Kelp_bed_16m	SeapHox logger	2014-07-07 16:00:00	8.11919	N/A
St.Helens_Island	Kelp_bed_16m	SeapHox logger	2014-07-07 16:30:00	8.11912	N/A
St.Helens_Island	Kelp_bed_16m	SeapHox logger	2014-07-07 17:00:00	8.11779	N/A
St.Helens_Island	Kelp_bed_16m	SeapHox logger	2014-07-07 17:30:00	8.11802	N/A
St.Helens_Island	Kelp_bed_16m	SeapHox logger	2014-07-07 18:00:00	8.11798	N/A
St.Helens_Island	Kelp_bed_16m	SeapHox logger	2014-07-07 18:30:00	8.1179	N/A
St.Helens_Island	Kelp_bed_16m	SeapHox logger	2014-07-07 19:00:00	8.11799	N/A
St.Helens_Island	Kelp_bed_16m	SeapHox logger	2014-07-07 19:30:00	8.11893	N/A
St.Helens_Island	Kelp_bed_16m	SeapHox logger	2014-07-07 20:00:00	8.11908	N/A
St.Helens_Island	Kelp_bed_16m	SeapHox logger	2014-07-07 20:30:00	8.11842	N/A
St.Helens_Island	Kelp_bed_16m	SeapHox logger	2014-07-07 21:00:00	8.11952	N/A
St.Helens_Island	Kelp_bed_16m	SeapHox logger	2014-07-07 21:30:00	8.1189	N/A
St.Helens_Island	Kelp_bed_16m	SeapHox logger	2014-07-07 22:00:00	8.11944	N/A
St.Helens_Island	Kelp_bed_16m	SeapHox logger	2014-07-07 22:30:00	8.1196	N/A
St.Helens_Island	Kelp_bed_16m	SeapHox logger	2014-07-07 23:00:00	8.12067	N/A
St.Helens_Island	Kelp_bed_16m	SeapHox logger	2014-07-07 23:30:00	8.12121	N/A
St.Helens_Island	Kelp_bed_16m	SeapHox logger	2014-07-08	8.12185	N/A
St.Helens_Island	Kelp_bed_16m	SeapHox logger	2014-07-08 00:30:00	8.12462	N/A
St.Helens_Island	Kelp_bed_16m	SeapHox logger	2014-07-08 01:00:00	8.12506	N/A
St.Helens_Island	Kelp_bed_16m	SeapHox logger	2014-07-08 01:30:00	8.12442	N/A
St.Helens_Island	Kelp_bed_16m	SeapHox logger	2014-07-08 02:00:00	8.12451	N/A
St.Helens_Island	Kelp_bed_16m	SeapHox logger	2014-07-08 02:30:00	8.12286	N/A
St.Helens_Island	Kelp_bed_16m	SeapHox logger	2014-07-08 03:00:00	8.12619	N/A
St.Helens_Island	Kelp_bed_16m	SeapHox logger	2014-07-08 03:30:00	8.12691	N/A
St.Helens_Island	Kelp_bed_16m	SeapHox logger	2014-07-08 04:00:00	8.12544	N/A
St.Helens_Island	Kelp_bed_16m	SeapHox logger	2014-07-08 04:30:00	8.12452	N/A
St.Helens_Island	Kelp_bed_16m	SeapHox logger	2014-07-08 05:00:00	8.1251	N/A
St.Helens_Island	Kelp_bed_16m	SeapHox logger	2014-07-08 05:30:00	8.12196	N/A
St.Helens_Island	Kelp_bed_16m	SeapHox logger	2014-07-08 06:00:00	8.12298	N/A
St.Helens_Island	Kelp_bed_16m	SeapHox logger	2014-07-08 06:30:00	8.12489	N/A
St.Helens_Island	Kelp_bed_16m	SeapHox logger	2014-07-08 07:00:00	8.12356	N/A
St.Helens_Island	Kelp_bed_16m	SeapHox logger	2014-07-08 07:30:00	8.12472	N/A
St.Helens_Island	Kelp_bed_16m	SeapHox logger	2014-07-08 08:00:00	8.1226	N/A
St.Helens_Island	Kelp_bed_16m	SeapHox logger	2014-07-08 08:30:00	8.12151	N/A
St.Helens_Island	Kelp_bed_16m	SeapHox logger	2014-07-08 09:00:00	8.12337	N/A
St.Helens_Island	Kelp_bed_16m	SeapHox logger	2014-07-08 09:30:00	8.12151	N/A
St.Helens_Island	Kelp_bed_16m	SeapHox logger	2014-07-08 10:00:00	8.11913	N/A
St.Helens_Island	Kelp_bed_16m	SeapHox logger	2014-07-08 10:30:00	8.11533	N/A
St.Helens_Island	Kelp_bed_16m	SeapHox logger	2014-07-08 11:00:00	8.11305	N/A
St.Helens_Island	Kelp_bed_16m	SeapHox logger	2014-07-08 11:30:00	8.11285	N/A
St.Helens_Island	Kelp_bed_16m	SeapHox logger	2014-07-08 12:00:00	8.11447	N/A
St.Helens_Island	Kelp_bed_16m	SeapHox logger	2014-07-08 12:30:00	8.11431	N/A
St.Helens_Island	Kelp_bed_16m	SeapHox logger	2014-07-08 13:00:00	8.11446	N/A
St.Helens_Island	Kelp_bed_16m	SeapHox logger	2014-07-08 13:30:00	8.11301	N/A
St.Helens_Island	Kelp_bed_16m	SeapHox logger	2014-07-08 14:00:00	8.11589	N/A
St.Helens_Island	Kelp_bed_16m	SeapHox logger	2014-07-08 14:30:00	8.11714	N/A
St.Helens_Island	Kelp_bed_16m	SeapHox logger	2014-07-08 15:00:00	8.11896	N/A
St.Helens_Island	Kelp_bed_16m	SeapHox logger	2014-07-08 15:30:00	8.11981	N/A
St.Helens_Island	Kelp_bed_16m	SeapHox logger	2014-07-08 16:00:00	8.12026	N/A
St.Helens_Island	Kelp_bed_16m	SeapHox logger	2014-07-08 16:30:00	8.12036	N/A
St.Helens_Island	Kelp_bed_16m	SeapHox logger	2014-07-08 17:00:00	8.1184	N/A
St.Helens_Island	Kelp_bed_16m	SeapHox logger	2014-07-08 17:30:00	8.1191	N/A
St.Helens_Island	Kelp_bed_16m	SeapHox logger	2014-07-08 18:00:00	8.12006	N/A
St.Helens_Island	Kelp_bed_16m	SeapHox logger	2014-07-08 18:30:00	8.11959	N/A
St.Helens_Island	Kelp_bed_16m	SeapHox logger	2014-07-08 19:00:00	8.11982	N/A
St.Helens_Island	Kelp_bed_16m	SeapHox logger	2014-07-08 19:30:00	8.12068	N/A
St.Helens_Island	Kelp_bed_16m	SeapHox logger	2014-07-08 20:00:00	8.12187	N/A
St.Helens_Island	Kelp_bed_16m	SeapHox logger	2014-07-08 20:30:00	8.12294	N/A
St.Helens_Island	Kelp_bed_16m	SeapHox logger	2014-07-08 21:00:00	8.12196	N/A
St.Helens_Island	Kelp_bed_16m	SeapHox logger	2014-07-08 21:30:00	8.1228	N/A
St.Helens_Island	Kelp_bed_16m	SeapHox logger	2014-07-08 22:00:00	8.12369	N/A
St.Helens_Island	Kelp_bed_16m	SeapHox logger	2014-07-08 22:30:00	8.12503	N/A
St.Helens_Island	Kelp_bed_16m	SeapHox logger	2014-07-08 23:00:00	8.12605	N/A
St.Helens_Island	Kelp_bed_16m	SeapHox logger	2014-07-08 23:30:00	8.12571	N/A
St.Helens_Island	Kelp_bed_16m	SeapHox logger	2014-07-09	8.12267	N/A
St.Helens_Island	Kelp_bed_16m	SeapHox logger	2014-07-09 00:30:00	8.12501	N/A
St.Helens_Island	Kelp_bed_16m	SeapHox logger	2014-07-09 01:00:00	8.12768	N/A
St.Helens_Island	Kelp_bed_16m	SeapHox logger	2014-07-09 01:30:00	8.12753	N/A
St.Helens_Island	Kelp_bed_16m	SeapHox logger	2014-07-09 02:00:00	8.12524	N/A
St.Helens_Island	Kelp_bed_16m	SeapHox logger	2014-07-09 02:29:00	8.12461	N/A
St.Helens_Island	Kelp_bed_16m	SeapHox logger	2014-07-09 03:00:00	8.12282	N/A
St.Helens_Island	Kelp_bed_16m	SeapHox logger	2014-07-09 03:30:00	8.12288	N/A
St.Helens_Island	Kelp_bed_16m	SeapHox logger	2014-07-09 04:00:00	8.12183	N/A
St.Helens_Island	Kelp_bed_16m	SeapHox logger	2014-07-09 04:30:00	8.12142	N/A
St.Helens_Island	Kelp_bed_16m	SeapHox logger	2014-07-09 05:00:00	8.12134	N/A
St.Helens_Island	Kelp_bed_16m	SeapHox logger	2014-07-09 05:30:00	8.12224	N/A
St.Helens_Island	Kelp_bed_16m	SeapHox logger	2014-07-09 06:00:00	8.11998	N/A
St.Helens_Island	Kelp_bed_16m	SeapHox logger	2014-07-09 06:30:00	8.12059	N/A
St.Helens_Island	Kelp_bed_16m	SeapHox logger	2014-07-09 07:00:00	8.11715	N/A
St.Helens_Island	Kelp_bed_16m	SeapHox logger	2014-07-09 07:30:00	8.11719	N/A
St.Helens_Island	Kelp_bed_16m	SeapHox logger	2014-07-09 08:00:00	8.11354	N/A
St.Helens_Island	Kelp_bed_16m	SeapHox logger	2014-07-09 08:30:00	8.11363	N/A
St.Helens_Island	Kelp_bed_16m	SeapHox logger	2014-07-09 09:00:00	8.1132	N/A
St.Helens_Island	Kelp_bed_16m	SeapHox logger	2014-07-09 09:30:00	8.11219	N/A
St.Helens_Island	Kelp_bed_16m	SeapHox logger	2014-07-09 10:00:00	8.1112	N/A
St.Helens_Island	Kelp_bed_16m	SeapHox logger	2014-07-09 10:30:00	8.11091	N/A
St.Helens_Island	Kelp_bed_16m	SeapHox logger	2014-07-09 11:00:00	8.11476	N/A
St.Helens_Island	Kelp_bed_16m	SeapHox logger	2014-07-09 11:30:00	8.11386	N/A
St.Helens_Island	Kelp_bed_16m	SeapHox logger	2014-07-09 12:00:00	8.11198	N/A
St.Helens_Island	Kelp_bed_16m	SeapHox logger	2014-07-09 12:30:00	8.11278	N/A
St.Helens_Island	Kelp_bed_16m	SeapHox logger	2014-07-09 13:00:00	8.10907	N/A
St.Helens_Island	Kelp_bed_16m	SeapHox logger	2014-07-09 13:30:00	8.11451	N/A
St.Helens_Island	Kelp_bed_16m	SeapHox logger	2014-07-09 14:00:00	8.11441	N/A
St.Helens_Island	Kelp_bed_16m	SeapHox logger	2014-07-09 14:30:00	8.11525	N/A
St.Helens_Island	Kelp_bed_16m	SeapHox logger	2014-07-09 15:00:00	8.11546	N/A
St.Helens_Island	Kelp_bed_16m	SeapHox logger	2014-07-09 15:30:00	8.1169	N/A
St.Helens_Island	Kelp_bed_16m	SeapHox logger	2014-07-09 16:00:00	8.1174	N/A
St.Helens_Island	Kelp_bed_16m	SeapHox logger	2014-07-09 16:30:00	8.11855	N/A
St.Helens_Island	Kelp_bed_16m	SeapHox logger	2014-07-09 17:00:00	8.1181	N/A
St.Helens_Island	Kelp_bed_16m	SeapHox logger	2014-07-09 17:30:00	8.1168	N/A
St.Helens_Island	Kelp_bed_16m	SeapHox logger	2014-07-09 18:00:00	8.11322	N/A
St.Helens_Island	Kelp_bed_16m	SeapHox logger	2014-07-09 18:30:00	8.11307	N/A
St.Helens_Island	Kelp_bed_16m	SeapHox logger	2014-07-09 19:00:00	8.11427	N/A
St.Helens_Island	Kelp_bed_16m	SeapHox logger	2014-07-09 19:30:00	8.11619	N/A
St.Helens_Island	Kelp_bed_16m	SeapHox logger	2014-07-09 20:00:00	8.11619	N/A
St.Helens_Island	Kelp_bed_16m	SeapHox logger	2014-07-09 20:30:00	8.11691	N/A
St.Helens_Island	Kelp_bed_16m	SeapHox logger	2014-07-09 21:00:00	8.11668	N/A
St.Helens_Island	Kelp_bed_16m	SeapHox logger	2014-07-09 21:30:00	8.11798	N/A
St.Helens_Island	Kelp_bed_16m	SeapHox logger	2014-07-09 22:00:00	8.1178	N/A
St.Helens_Island	Kelp_bed_16m	SeapHox logger	2014-07-09 22:30:00	8.11759	N/A
St.Helens_Island	Kelp_bed_16m	SeapHox logger	2014-07-09 23:00:00	8.1188	N/A
St.Helens_Island	Kelp_bed_16m	SeapHox logger	2014-07-09 23:30:00	8.11862	N/A
St.Helens_Island	Kelp_bed_16m	SeapHox logger	2014-07-10	8.11899	N/A
St.Helens_Island	Kelp_bed_16m	SeapHox logger	2014-07-10 00:30:00	8.11968	N/A
St.Helens_Island	Kelp_bed_16m	SeapHox logger	2014-07-10 01:00:00	8.11938	N/A
St.Helens_Island	Kelp_bed_16m	SeapHox logger	2014-07-10 01:30:00	8.12214	N/A
St.Helens_Island	Kelp_bed_16m	SeapHox logger	2014-07-10 02:00:00	8.12328	N/A
St.Helens_Island	Kelp_bed_16m	SeapHox logger	2014-07-10 02:30:00	8.12503	N/A
St.Helens_Island	Kelp_bed_16m	SeapHox logger	2014-07-10 03:00:00	8.1282	N/A
St.Helens_Island	Kelp_bed_16m	SeapHox logger	2014-07-10 03:30:00	8.12751	N/A
St.Helens_Island	Kelp_bed_16m	SeapHox logger	2014-07-10 04:00:00	8.12729	N/A
St.Helens_Island	Kelp_bed_16m	SeapHox logger	2014-07-10 04:30:00	8.12495	N/A
St.Helens_Island	Kelp_bed_16m	SeapHox logger	2014-07-10 05:00:00	8.12345	N/A
St.Helens_Island	Kelp_bed_16m	SeapHox logger	2014-07-10 05:30:00	8.12148	N/A
St.Helens_Island	Kelp_bed_16m	SeapHox logger	2014-07-10 06:00:00	8.12442	N/A
St.Helens_Island	Kelp_bed_16m	SeapHox logger	2014-07-10 06:30:00	8.12601	N/A
St.Helens_Island	Kelp_bed_16m	SeapHox logger	2014-07-10 07:00:00	8.12246	N/A
St.Helens_Island	Kelp_bed_16m	SeapHox logger	2014-07-10 07:30:00	8.12226	N/A
St.Helens_Island	Kelp_bed_16m	SeapHox logger	2014-07-10 08:00:00	8.12304	N/A
St.Helens_Island	Kelp_bed_16m	SeapHox logger	2014-07-10 08:30:00	8.12331	N/A
St.Helens_Island	Kelp_bed_16m	SeapHox logger	2014-07-10 09:00:00	8.12181	N/A
St.Helens_Island	Kelp_bed_16m	SeapHox logger	2014-07-10 09:30:00	8.1207	N/A
St.Helens_Island	Kelp_bed_16m	SeapHox logger	2014-07-10 10:00:00	8.11878	N/A
St.Helens_Island	Kelp_bed_16m	SeapHox logger	2014-07-10 10:30:00	8.11735	N/A
St.Helens_Island	Kelp_bed_16m	SeapHox logger	2014-07-10 11:00:00	8.11687	N/A
St.Helens_Island	Kelp_bed_16m	SeapHox logger	2014-07-10 11:30:00	8.11826	N/A
St.Helens_Island	Kelp_bed_16m	SeapHox logger	2014-07-10 12:00:00	8.11792	N/A
St.Helens_Island	Kelp_bed_16m	SeapHox logger	2014-07-10 12:30:00	8.11792	N/A
St.Helens_Island	Kelp_bed_16m	SeapHox logger	2014-07-10 13:00:00	8.11966	N/A
St.Helens_Island	Kelp_bed_16m	SeapHox logger	2014-07-10 13:30:00	8.12055	N/A
St.Helens_Island	Kelp_bed_16m	SeapHox logger	2014-07-10 14:00:00	8.12165	N/A
St.Helens_Island	Kelp_bed_16m	SeapHox logger	2014-07-10 14:30:00	8.12051	N/A
St.Helens_Island	Kelp_bed_16m	SeapHox logger	2014-07-10 15:00:00	8.12147	N/A
St.Helens_Island	Kelp_bed_16m	SeapHox logger	2014-07-10 15:30:00	8.12113	N/A
St.Helens_Island	Kelp_bed_16m	SeapHox logger	2014-07-10 16:00:00	8.12054	N/A
St.Helens_Island	Kelp_bed_16m	SeapHox logger	2014-07-10 16:30:00	8.12	N/A
St.Helens_Island	Kelp_bed_16m	SeapHox logger	2014-07-10 17:00:00	8.12025	N/A
St.Helens_Island	Kelp_bed_16m	SeapHox logger	2014-07-10 17:30:00	8.12028	N/A
St.Helens_Island	Kelp_bed_16m	SeapHox logger	2014-07-10 18:00:00	8.11817	N/A
St.Helens_Island	Kelp_bed_16m	SeapHox logger	2014-07-10 18:30:00	8.11865	N/A
St.Helens_Island	Kelp_bed_16m	SeapHox logger	2014-07-10 19:00:00	8.11855	N/A
St.Helens_Island	Kelp_bed_16m	SeapHox logger	2014-07-10 19:30:00	8.11784	N/A
St.Helens_Island	Kelp_bed_16m	SeapHox logger	2014-07-10 20:00:00	8.11946	N/A
St.Helens_Island	Kelp_bed_16m	SeapHox logger	2014-07-10 20:30:00	8.11702	N/A
St.Helens_Island	Kelp_bed_16m	SeapHox logger	2014-07-10 21:00:00	8.11815	N/A
St.Helens_Island	Kelp_bed_16m	SeapHox logger	2014-07-10 21:30:00	8.11865	N/A
St.Helens_Island	Kelp_bed_16m	SeapHox logger	2014-07-10 22:00:00	8.11715	N/A
St.Helens_Island	Kelp_bed_16m	SeapHox logger	2014-07-10 22:30:00	8.1158	N/A
St.Helens_Island	Kelp_bed_16m	SeapHox logger	2014-07-10 23:00:00	8.11664	N/A
St.Helens_Island	Kelp_bed_16m	SeapHox logger	2014-07-10 23:30:00	8.11897	N/A
St.Helens_Island	Kelp_bed_16m	SeapHox logger	2014-07-11	8.12086	N/A
St.Helens_Island	Kelp_bed_16m	SeapHox logger	2014-07-11 00:30:00	8.11961	N/A
St.Helens_Island	Kelp_bed_16m	SeapHox logger	2014-07-11 01:00:00	8.121	N/A
St.Helens_Island	Kelp_bed_16m	SeapHox logger	2014-07-11 01:30:00	8.12118	N/A
St.Helens_Island	Kelp_bed_16m	SeapHox logger	2014-07-11 02:00:00	8.12323	N/A
St.Helens_Island	Kelp_bed_16m	SeapHox logger	2014-07-11 02:30:00	8.12475	N/A
St.Helens_Island	Kelp_bed_16m	SeapHox logger	2014-07-11 03:00:00	8.12758	N/A
St.Helens_Island	Kelp_bed_16m	SeapHox logger	2014-07-11 03:30:00	8.12469	N/A
St.Helens_Island	Kelp_bed_16m	SeapHox logger	2014-07-11 04:00:00	8.12109	N/A
St.Helens_Island	Kelp_bed_16m	SeapHox logger	2014-07-11 04:30:00	8.12276	N/A
St.Helens_Island	Kelp_bed_16m	SeapHox logger	2014-07-11 05:00:00	8.12043	N/A
St.Helens_Island	Kelp_bed_16m	SeapHox logger	2014-07-11 05:30:00	8.12015	N/A
St.Helens_Island	Kelp_bed_16m	SeapHox logger	2014-07-11 06:00:00	8.11617	N/A
St.Helens_Island	Kelp_bed_16m	SeapHox logger	2014-07-11 06:30:00	8.11573	N/A
St.Helens_Island	Kelp_bed_16m	SeapHox logger	2014-07-11 07:00:00	8.11396	N/A
St.Helens_Island	Kelp_bed_16m	SeapHox logger	2014-07-11 07:30:00	8.11227	N/A
St.Helens_Island	Kelp_bed_16m	SeapHox logger	2014-07-11 08:00:00	8.11025	N/A
St.Helens_Island	Kelp_bed_16m	SeapHox logger	2014-07-11 08:30:00	8.11004	N/A
St.Helens_Island	Kelp_bed_16m	SeapHox logger	2014-07-11 09:00:00	8.10787	N/A
St.Helens_Island	Kelp_bed_16m	SeapHox logger	2014-07-11 09:30:00	8.10795	N/A
St.Helens_Island	Kelp_bed_16m	SeapHox logger	2014-07-11 10:00:00	8.10563	N/A
St.Helens_Island	Kelp_bed_16m	SeapHox logger	2014-07-11 10:30:00	8.10504	N/A
St.Helens_Island	Kelp_bed_16m	SeapHox logger	2014-07-11 11:00:00	8.10655	N/A
St.Helens_Island	Kelp_bed_16m	SeapHox logger	2014-07-11 11:30:00	8.10646	N/A
St.Helens_Island	Kelp_bed_16m	SeapHox logger	2014-07-11 12:00:00	8.10449	N/A
St.Helens_Island	Kelp_bed_16m	SeapHox logger	2014-07-11 12:30:00	8.10492	N/A
St.Helens_Island	Kelp_bed_16m	SeapHox logger	2014-07-11 13:00:00	8.09805	N/A
St.Helens_Island	Kelp_bed_16m	SeapHox logger	2014-07-11 13:30:00	8.09659	N/A
St.Helens_Island	Kelp_bed_16m	SeapHox logger	2014-07-11 14:00:00	8.10028	N/A
St.Helens_Island	Kelp_bed_16m	SeapHox logger	2014-07-11 14:30:00	8.10664	N/A
St.Helens_Island	Kelp_bed_16m	SeapHox logger	2014-07-11 15:00:00	8.11055	N/A
St.Helens_Island	Kelp_bed_16m	SeapHox logger	2014-07-11 15:30:00	8.1102	N/A
St.Helens_Island	Kelp_bed_16m	SeapHox logger	2014-07-11 16:00:00	8.1108	N/A
St.Helens_Island	Kelp_bed_16m	SeapHox logger	2014-07-11 16:30:00	8.11183	N/A
St.Helens_Island	Kelp_bed_16m	SeapHox logger	2014-07-11 17:00:00	8.11021	N/A
St.Helens_Island	Kelp_bed_16m	SeapHox logger	2014-07-11 17:30:00	8.10983	N/A
St.Helens_Island	Kelp_bed_16m	SeapHox logger	2014-07-11 18:00:00	8.11148	N/A
St.Helens_Island	Kelp_bed_16m	SeapHox logger	2014-07-11 18:30:00	8.11177	N/A
St.Helens_Island	Kelp_bed_16m	SeapHox logger	2014-07-11 19:00:00	8.1087	N/A
St.Helens_Island	Kelp_bed_16m	SeapHox logger	2014-07-11 19:30:00	8.10341	N/A
St.Helens_Island	Kelp_bed_16m	SeapHox logger	2014-07-11 20:00:00	8.10621	N/A
St.Helens_Island	Kelp_bed_16m	SeapHox logger	2014-07-11 20:30:00	8.10828	N/A
St.Helens_Island	Kelp_bed_16m	SeapHox logger	2014-07-11 21:00:00	8.10937	N/A
St.Helens_Island	Kelp_bed_16m	SeapHox logger	2014-07-11 21:30:00	8.11036	N/A
St.Helens_Island	Kelp_bed_16m	SeapHox logger	2014-07-11 22:00:00	8.11029	N/A
St.Helens_Island	Kelp_bed_16m	SeapHox logger	2014-07-11 22:30:00	8.11034	N/A
St.Helens_Island	Kelp_bed_16m	SeapHox logger	2014-07-11 23:00:00	8.11248	N/A
St.Helens_Island	Kelp_bed_16m	SeapHox logger	2014-07-11 23:30:00	8.11225	N/A
St.Helens_Island	Kelp_bed_16m	SeapHox logger	2014-07-12	8.11549	N/A
St.Helens_Island	Kelp_bed_16m	SeapHox logger	2014-07-12 00:30:00	8.1153	N/A
St.Helens_Island	Kelp_bed_16m	SeapHox logger	2014-07-12 01:00:00	8.11962	N/A
St.Helens_Island	Kelp_bed_16m	SeapHox logger	2014-07-12 01:30:00	8.12129	N/A
St.Helens_Island	Kelp_bed_16m	SeapHox logger	2014-07-12 02:00:00	8.12036	N/A
St.Helens_Island	Kelp_bed_16m	SeapHox logger	2014-07-12 02:30:00	8.12186	N/A
St.Helens_Island	Kelp_bed_16m	SeapHox logger	2014-07-12 03:00:00	8.12178	N/A
St.Helens_Island	Kelp_bed_16m	SeapHox logger	2014-07-12 03:30:00	8.12586	N/A
St.Helens_Island	Kelp_bed_16m	SeapHox logger	2014-07-12 04:00:00	8.1284	N/A
St.Helens_Island	Kelp_bed_16m	SeapHox logger	2014-07-12 04:30:00	8.12478	N/A
St.Helens_Island	Kelp_bed_16m	SeapHox logger	2014-07-12 05:00:00	8.1227	N/A
St.Helens_Island	Kelp_bed_16m	SeapHox logger	2014-07-12 05:30:00	8.11757	N/A
St.Helens_Island	Kelp_bed_16m	SeapHox logger	2014-07-12 06:00:00	8.11647	N/A
St.Helens_Island	Kelp_bed_16m	SeapHox logger	2014-07-12 06:30:00	8.11721	N/A
St.Helens_Island	Kelp_bed_16m	SeapHox logger	2014-07-12 07:00:00	8.11492	N/A
St.Helens_Island	Kelp_bed_16m	SeapHox logger	2014-07-12 07:30:00	8.11435	N/A
St.Helens_Island	Kelp_bed_16m	SeapHox logger	2014-07-12 08:00:00	8.11198	N/A
St.Helens_Island	Kelp_bed_16m	SeapHox logger	2014-07-12 08:30:00	8.11211	N/A
St.Helens_Island	Kelp_bed_16m	SeapHox logger	2014-07-12 09:00:00	8.11092	N/A
St.Helens_Island	Kelp_bed_16m	SeapHox logger	2014-07-12 09:30:00	8.1073	N/A
St.Helens_Island	Kelp_bed_16m	SeapHox logger	2014-07-12 10:00:00	8.10528	N/A
St.Helens_Island	Kelp_bed_16m	SeapHox logger	2014-07-12 10:30:00	8.10114	N/A
St.Helens_Island	Kelp_bed_16m	SeapHox logger	2014-07-12 11:00:00	8.10131	N/A
St.Helens_Island	Kelp_bed_16m	SeapHox logger	2014-07-12 11:30:00	8.09942	N/A
St.Helens_Island	Kelp_bed_16m	SeapHox logger	2014-07-12 12:00:00	8.09869	N/A
St.Helens_Island	Kelp_bed_16m	SeapHox logger	2014-07-12 12:30:00	8.09907	N/A
St.Helens_Island	Kelp_bed_16m	SeapHox logger	2014-07-12 13:00:00	8.09848	N/A
St.Helens_Island	Kelp_bed_16m	SeapHox logger	2014-07-12 13:30:00	8.09851	N/A
St.Helens_Island	Kelp_bed_16m	SeapHox logger	2014-07-12 14:00:00	8.10041	N/A
St.Helens_Island	Kelp_bed_16m	SeapHox logger	2014-07-12 14:30:00	8.09394	N/A
St.Helens_Island	Kelp_bed_16m	SeapHox logger	2014-07-12 15:00:00	8.09863	N/A
St.Helens_Island	Kelp_bed_16m	SeapHox logger	2014-07-12 15:30:00	8.1033	N/A
St.Helens_Island	Kelp_bed_16m	SeapHox logger	2014-07-12 16:00:00	8.0663	N/A
St.Helens_Island	Kelp_bed_16m	SeapHox logger	2014-07-12 16:30:00	8.08433	N/A
St.Helens_Island	Kelp_bed_16m	SeapHox logger	2014-07-12 17:00:00	8.10374	N/A
St.Helens_Island	Kelp_bed_16m	SeapHox logger	2014-07-12 17:30:00	8.10769	N/A
St.Helens_Island	Kelp_bed_16m	SeapHox logger	2014-07-12 18:00:00	8.10741	N/A
St.Helens_Island	Kelp_bed_16m	SeapHox logger	2014-07-12 18:30:00	8.10795	N/A
St.Helens_Island	Kelp_bed_16m	SeapHox logger	2014-07-12 19:00:00	8.10857	N/A
St.Helens_Island	Kelp_bed_16m	SeapHox logger	2014-07-12 19:30:00	8.09894	N/A
St.Helens_Island	Kelp_bed_16m	SeapHox logger	2014-07-12 20:00:00	8.10015	N/A
St.Helens_Island	Kelp_bed_16m	SeapHox logger	2014-07-12 20:30:00	8.10204	N/A
St.Helens_Island	Kelp_bed_16m	SeapHox logger	2014-07-12 21:00:00	8.10467	N/A
St.Helens_Island	Kelp_bed_16m	SeapHox logger	2014-07-12 21:30:00	8.10485	N/A
St.Helens_Island	Kelp_bed_16m	SeapHox logger	2014-07-12 22:00:00	8.10396	N/A
St.Helens_Island	Kelp_bed_16m	SeapHox logger	2014-07-12 22:30:00	8.1058	N/A
St.Helens_Island	Kelp_bed_16m	SeapHox logger	2014-07-12 23:00:00	8.10729	N/A
St.Helens_Island	Kelp_bed_16m	SeapHox logger	2014-07-12 23:30:00	8.1068	N/A
St.Helens_Island	Kelp_bed_16m	SeapHox logger	2014-07-13	8.10597	N/A
St.Helens_Island	Kelp_bed_16m	SeapHox logger	2014-07-13 00:30:00	8.1082	N/A
St.Helens_Island	Kelp_bed_16m	SeapHox logger	2014-07-13 01:00:00	8.1078	N/A
St.Helens_Island	Kelp_bed_16m	SeapHox logger	2014-07-13 01:30:00	8.11097	N/A
St.Helens_Island	Kelp_bed_16m	SeapHox logger	2014-07-13 02:00:00	8.11352	N/A
St.Helens_Island	Kelp_bed_16m	SeapHox logger	2014-07-13 02:30:00	8.1125	N/A
St.Helens_Island	Kelp_bed_16m	SeapHox logger	2014-07-13 03:00:00	8.1106	N/A
St.Helens_Island	Kelp_bed_16m	SeapHox logger	2014-07-13 03:30:00	8.11149	N/A
St.Helens_Island	Kelp_bed_16m	SeapHox logger	2014-07-13 04:00:00	8.11257	N/A
St.Helens_Island	Kelp_bed_16m	SeapHox logger	2014-07-13 04:30:00	8.11282	N/A
St.Helens_Island	Kelp_bed_16m	SeapHox logger	2014-07-13 05:00:00	8.11272	N/A
St.Helens_Island	Kelp_bed_16m	SeapHox logger	2014-07-13 05:30:00	8.11521	N/A
St.Helens_Island	Kelp_bed_16m	SeapHox logger	2014-07-13 06:00:00	8.11732	N/A
St.Helens_Island	Kelp_bed_16m	SeapHox logger	2014-07-13 06:30:00	8.11507	N/A
St.Helens_Island	Kelp_bed_16m	SeapHox logger	2014-07-13 07:00:00	8.11767	N/A
St.Helens_Island	Kelp_bed_16m	SeapHox logger	2014-07-13 07:30:00	8.11946	N/A
St.Helens_Island	Kelp_bed_16m	SeapHox logger	2014-07-13 08:00:00	8.11205	N/A
St.Helens_Island	Kelp_bed_16m	SeapHox logger	2014-07-13 08:30:00	8.10815	N/A
St.Helens_Island	Kelp_bed_16m	SeapHox logger	2014-07-13 09:00:00	8.10422	N/A
St.Helens_Island	Kelp_bed_16m	SeapHox logger	2014-07-13 09:30:00	8.10286	N/A
St.Helens_Island	Kelp_bed_16m	SeapHox logger	2014-07-13 10:00:00	8.10225	N/A
St.Helens_Island	Kelp_bed_16m	SeapHox logger	2014-07-13 10:30:00	8.09986	N/A
St.Helens_Island	Kelp_bed_16m	SeapHox logger	2014-07-13 11:00:00	8.0947	N/A
St.Helens_Island	Kelp_bed_16m	SeapHox logger	2014-07-13 11:30:00	8.08898	N/A
St.Helens_Island	Kelp_bed_16m	SeapHox logger	2014-07-13 12:00:00	8.09244	N/A
St.Helens_Island	Kelp_bed_16m	SeapHox logger	2014-07-13 12:30:00	8.09796	N/A
St.Helens_Island	Kelp_bed_16m	SeapHox logger	2014-07-13 13:00:00	8.09973	N/A
St.Helens_Island	Kelp_bed_16m	SeapHox logger	2014-07-13 13:30:00	8.10196	N/A
St.Helens_Island	Kelp_bed_16m	SeapHox logger	2014-07-13 14:00:00	8.10447	N/A
St.Helens_Island	Kelp_bed_16m	SeapHox logger	2014-07-13 14:30:00	8.10595	N/A
St.Helens_Island	Kelp_bed_16m	SeapHox logger	2014-07-13 15:00:00	8.10702	N/A
St.Helens_Island	Kelp_bed_16m	SeapHox logger	2014-07-13 15:30:00	8.10684	N/A
St.Helens_Island	Kelp_bed_16m	SeapHox logger	2014-07-13 16:00:00	8.10568	N/A
St.Helens_Island	Kelp_bed_16m	SeapHox logger	2014-07-13 16:30:00	8.10937	N/A
St.Helens_Island	Kelp_bed_16m	SeapHox logger	2014-07-13 17:00:00	8.10386	N/A
St.Helens_Island	Kelp_bed_16m	SeapHox logger	2014-07-13 17:30:00	8.10708	N/A
St.Helens_Island	Kelp_bed_16m	SeapHox logger	2014-07-13 18:00:00	8.11131	N/A
St.Helens_Island	Kelp_bed_16m	SeapHox logger	2014-07-13 18:30:00	8.11237	N/A
St.Helens_Island	Kelp_bed_16m	SeapHox logger	2014-07-13 19:00:00	8.11192	N/A
St.Helens_Island	Kelp_bed_16m	SeapHox logger	2014-07-13 19:30:00	8.10911	N/A
St.Helens_Island	Kelp_bed_16m	SeapHox logger	2014-07-13 20:00:00	8.11146	N/A
St.Helens_Island	Kelp_bed_16m	SeapHox logger	2014-07-13 20:30:00	8.11107	N/A
St.Helens_Island	Kelp_bed_16m	SeapHox logger	2014-07-13 21:00:00	8.10977	N/A
St.Helens_Island	Kelp_bed_16m	SeapHox logger	2014-07-13 21:30:00	8.11146	N/A
St.Helens_Island	Kelp_bed_16m	SeapHox logger	2014-07-13 22:00:00	8.10976	N/A
St.Helens_Island	Kelp_bed_16m	SeapHox logger	2014-07-13 22:30:00	8.10823	N/A
St.Helens_Island	Kelp_bed_16m	SeapHox logger	2014-07-13 23:00:00	8.10753	N/A
St.Helens_Island	Kelp_bed_16m	SeapHox logger	2014-07-13 23:30:00	8.10785	N/A
St.Helens_Island	Kelp_bed_16m	SeapHox logger	2014-07-14	8.10805	N/A
St.Helens_Island	Kelp_bed_16m	SeapHox logger	2014-07-14 00:30:00	8.10853	N/A
St.Helens_Island	Kelp_bed_16m	SeapHox logger	2014-07-14 01:00:00	8.10782	N/A
St.Helens_Island	Kelp_bed_16m	SeapHox logger	2014-07-14 01:30:00	8.10762	N/A
St.Helens_Island	Kelp_bed_16m	SeapHox logger	2014-07-14 02:00:00	8.10712	N/A
St.Helens_Island	Kelp_bed_16m	SeapHox logger	2014-07-14 02:30:00	8.10745	N/A
St.Helens_Island	Kelp_bed_16m	SeapHox logger	2014-07-14 03:00:00	8.10827	N/A
St.Helens_Island	Kelp_bed_16m	SeapHox logger	2014-07-14 03:30:00	8.10921	N/A
St.Helens_Island	Kelp_bed_16m	SeapHox logger	2014-07-14 04:00:00	8.10896	N/A
St.Helens_Island	Kelp_bed_16m	SeapHox logger	2014-07-14 04:30:00	8.10859	N/A
St.Helens_Island	Kelp_bed_16m	SeapHox logger	2014-07-14 05:00:00	8.10885	N/A
St.Helens_Island	Kelp_bed_16m	SeapHox logger	2014-07-14 05:30:00	8.1092	N/A
St.Helens_Island	Kelp_bed_16m	SeapHox logger	2014-07-14 06:00:00	8.10896	N/A
St.Helens_Island	Kelp_bed_16m	SeapHox logger	2014-07-14 06:30:00	8.10997	N/A
St.Helens_Island	Kelp_bed_16m	SeapHox logger	2014-07-14 07:00:00	8.10867	N/A
St.Helens_Island	Kelp_bed_16m	SeapHox logger	2014-07-14 07:30:00	8.10704	N/A
St.Helens_Island	Kelp_bed_16m	SeapHox logger	2014-07-14 08:00:00	8.10547	N/A
St.Helens_Island	Kelp_bed_16m	SeapHox logger	2014-07-14 08:30:00	8.1045	N/A
St.Helens_Island	Kelp_bed_16m	SeapHox logger	2014-07-14 09:00:00	8.1045	N/A
St.Helens_Island	Kelp_bed_16m	SeapHox logger	2014-07-14 09:30:00	8.10315	N/A
St.Helens_Island	Kelp_bed_16m	SeapHox logger	2014-07-14 10:00:00	8.10191	N/A
St.Helens_Island	Kelp_bed_16m	SeapHox logger	2014-07-14 10:30:00	8.10157	N/A
St.Helens_Island	Kelp_bed_16m	SeapHox logger	2014-07-14 11:00:00	8.09964	N/A
St.Helens_Island	Kelp_bed_16m	SeapHox logger	2014-07-14 11:30:00	8.10139	N/A
St.Helens_Island	Kelp_bed_16m	SeapHox logger	2014-07-14 12:00:00	8.10039	N/A
St.Helens_Island	Kelp_bed_16m	SeapHox logger	2014-07-14 12:30:00	8.09883	N/A
St.Helens_Island	Kelp_bed_16m	SeapHox logger	2014-07-14 13:00:00	8.0981	N/A
St.Helens_Island	Kelp_bed_16m	SeapHox logger	2014-07-14 13:30:00	8.09987	N/A
St.Helens_Island	Kelp_bed_16m	SeapHox logger	2014-07-14 14:00:00	8.09698	N/A
St.Helens_Island	Kelp_bed_16m	SeapHox logger	2014-07-14 14:30:00	8.1056	N/A
St.Helens_Island	Kelp_bed_16m	SeapHox logger	2014-07-14 15:00:00	8.10932	N/A
St.Helens_Island	Kelp_bed_16m	SeapHox logger	2014-07-14 15:30:00	8.09691	N/A
St.Helens_Island	Kelp_bed_16m	SeapHox logger	2014-07-14 16:00:00	8.09905	N/A
St.Helens_Island	Kelp_bed_16m	SeapHox logger	2014-07-14 16:30:00	8.09685	N/A
St.Helens_Island	Kelp_bed_16m	SeapHox logger	2014-07-14 17:00:00	8.10603	N/A
St.Helens_Island	Kelp_bed_16m	SeapHox logger	2014-07-14 17:30:00	8.11237	N/A
St.Helens_Island	Kelp_bed_16m	SeapHox logger	2014-07-14 18:00:00	8.11056	N/A
St.Helens_Island	Kelp_bed_16m	SeapHox logger	2014-07-14 18:30:00	8.10815	N/A
St.Helens_Island	Kelp_bed_16m	SeapHox logger	2014-07-14 19:00:00	8.11427	N/A
St.Helens_Island	Kelp_bed_16m	SeapHox logger	2014-07-14 19:30:00	8.11368	N/A
St.Helens_Island	Kelp_bed_16m	SeapHox logger	2014-07-14 20:00:00	8.10926	N/A
St.Helens_Island	Kelp_bed_16m	SeapHox logger	2014-07-14 20:30:00	8.11662	N/A
St.Helens_Island	Kelp_bed_16m	SeapHox logger	2014-07-14 21:00:00	8.11885	N/A
St.Helens_Island	Kelp_bed_16m	SeapHox logger	2014-07-14 21:30:00	8.11243	N/A
St.Helens_Island	Kelp_bed_16m	SeapHox logger	2014-07-14 22:00:00	8.11251	N/A
St.Helens_Island	Kelp_bed_16m	SeapHox logger	2014-07-14 22:30:00	8.11171	N/A
St.Helens_Island	Kelp_bed_16m	SeapHox logger	2014-07-14 23:00:00	8.113	N/A
St.Helens_Island	Kelp_bed_16m	SeapHox logger	2014-07-14 23:30:00	8.10882	N/A
St.Helens_Island	Kelp_bed_16m	SeapHox logger	2014-07-15	8.10914	N/A
St.Helens_Island	Kelp_bed_16m	SeapHox logger	2014-07-15 00:30:00	8.10701	N/A
St.Helens_Island	Kelp_bed_16m	SeapHox logger	2014-07-15 01:00:00	8.10721	N/A
St.Helens_Island	Kelp_bed_16m	SeapHox logger	2014-07-15 01:30:00	8.10805	N/A
St.Helens_Island	Kelp_bed_16m	SeapHox logger	2014-07-15 02:00:00	8.10771	N/A
St.Helens_Island	Kelp_bed_16m	SeapHox logger	2014-07-15 02:30:00	8.10853	N/A
St.Helens_Island	Kelp_bed_16m	SeapHox logger	2014-07-15 03:00:00	8.10727	N/A
St.Helens_Island	Kelp_bed_16m	SeapHox logger	2014-07-15 03:30:00	8.10886	N/A
St.Helens_Island	Kelp_bed_16m	SeapHox logger	2014-07-15 04:00:00	8.10834	N/A
St.Helens_Island	Kelp_bed_16m	SeapHox logger	2014-07-15 04:30:00	8.10858	N/A
St.Helens_Island	Kelp_bed_16m	SeapHox logger	2014-07-15 05:00:00	8.11066	N/A
St.Helens_Island	Kelp_bed_16m	SeapHox logger	2014-07-15 05:30:00	8.11036	N/A
St.Helens_Island	Kelp_bed_16m	SeapHox logger	2014-07-15 06:00:00	8.11325	N/A
St.Helens_Island	Kelp_bed_16m	SeapHox logger	2014-07-15 06:30:00	8.11175	N/A
St.Helens_Island	Kelp_bed_16m	SeapHox logger	2014-07-15 07:00:00	8.11066	N/A
St.Helens_Island	Kelp_bed_16m	SeapHox logger	2014-07-15 07:30:00	8.10996	N/A
St.Helens_Island	Kelp_bed_16m	SeapHox logger	2014-07-15 08:00:00	8.11026	N/A
St.Helens_Island	Kelp_bed_16m	SeapHox logger	2014-07-15 08:30:00	8.10829	N/A
St.Helens_Island	Kelp_bed_16m	SeapHox logger	2014-07-15 09:00:00	8.10574	N/A
St.Helens_Island	Kelp_bed_16m	SeapHox logger	2014-07-15 09:30:00	8.10517	N/A
St.Helens_Island	Kelp_bed_16m	SeapHox logger	2014-07-15 10:00:00	8.10218	N/A
St.Helens_Island	Kelp_bed_16m	SeapHox logger	2014-07-15 10:30:00	8.10238	N/A
St.Helens_Island	Kelp_bed_16m	SeapHox logger	2014-07-15 11:00:00	8.10038	N/A
St.Helens_Island	Kelp_bed_16m	SeapHox logger	2014-07-15 11:30:00	8.09873	N/A
St.Helens_Island	Kelp_bed_16m	SeapHox logger	2014-07-15 12:00:00	8.10026	N/A
St.Helens_Island	Kelp_bed_16m	SeapHox logger	2014-07-15 12:30:00	8.10132	N/A
St.Helens_Island	Kelp_bed_16m	SeapHox logger	2014-07-15 13:00:00	8.10364	N/A
St.Helens_Island	Kelp_bed_16m	SeapHox logger	2014-07-15 13:30:00	8.10389	N/A
St.Helens_Island	Kelp_bed_16m	SeapHox logger	2014-07-15 14:00:00	8.10625	N/A
St.Helens_Island	Kelp_bed_16m	SeapHox logger	2014-07-15 14:30:00	8.10655	N/A
St.Helens_Island	Kelp_bed_16m	SeapHox logger	2014-07-15 15:00:00	8.10786	N/A
St.Helens_Island	Kelp_bed_16m	SeapHox logger	2014-07-15 15:30:00	8.10898	N/A
St.Helens_Island	Kelp_bed_16m	SeapHox logger	2014-07-15 16:00:00	8.11045	N/A
St.Helens_Island	Kelp_bed_16m	SeapHox logger	2014-07-15 16:30:00	8.11052	N/A
St.Helens_Island	Kelp_bed_16m	SeapHox logger	2014-07-15 17:00:00	8.10965	N/A
St.Helens_Island	Kelp_bed_16m	SeapHox logger	2014-07-15 17:30:00	8.11076	N/A
St.Helens_Island	Kelp_bed_16m	SeapHox logger	2014-07-15 18:00:00	8.11513	N/A
St.Helens_Island	Kelp_bed_16m	SeapHox logger	2014-07-15 18:30:00	8.11254	N/A
St.Helens_Island	Kelp_bed_16m	SeapHox logger	2014-07-15 19:00:00	8.11121	N/A
St.Helens_Island	Kelp_bed_16m	SeapHox logger	2014-07-15 19:30:00	8.11332	N/A
St.Helens_Island	Kelp_bed_16m	SeapHox logger	2014-07-15 20:00:00	8.1133	N/A
St.Helens_Island	Kelp_bed_16m	SeapHox logger	2014-07-15 20:30:00	8.11305	N/A
St.Helens_Island	Kelp_bed_16m	SeapHox logger	2014-07-15 21:00:00	8.11266	N/A
St.Helens_Island	Kelp_bed_16m	SeapHox logger	2014-07-15 21:30:00	8.11165	N/A
St.Helens_Island	Kelp_bed_16m	SeapHox logger	2014-07-15 22:00:00	8.11028	N/A
St.Helens_Island	Kelp_bed_16m	SeapHox logger	2014-07-15 22:30:00	8.11014	N/A
St.Helens_Island	Kelp_bed_16m	SeapHox logger	2014-07-15 23:00:00	8.11042	N/A
St.Helens_Island	Kelp_bed_16m	SeapHox logger	2014-07-15 23:30:00	8.11053	N/A
St.Helens_Island	Kelp_bed_16m	SeapHox logger	2014-07-16	8.11071	N/A
St.Helens_Island	Kelp_bed_16m	SeapHox logger	2014-07-16 00:30:00	8.1092	N/A
St.Helens_Island	Kelp_bed_16m	SeapHox logger	2014-07-16 01:00:00	8.10874	N/A
St.Helens_Island	Kelp_bed_16m	SeapHox logger	2014-07-16 01:30:00	8.10847	N/A
St.Helens_Island	Kelp_bed_16m	SeapHox logger	2014-07-16 02:00:00	8.1091	N/A
St.Helens_Island	Kelp_bed_16m	SeapHox logger	2014-07-16 02:30:00	8.10817	N/A
St.Helens_Island	Kelp_bed_16m	SeapHox logger	2014-07-16 03:00:00	8.10778	N/A
St.Helens_Island	Kelp_bed_16m	SeapHox logger	2014-07-16 03:30:00	8.11034	N/A
St.Helens_Island	Kelp_bed_16m	SeapHox logger	2014-07-16 04:00:00	8.11142	N/A
St.Helens_Island	Kelp_bed_16m	SeapHox logger	2014-07-16 04:30:00	8.11448	N/A
St.Helens_Island	Kelp_bed_16m	SeapHox logger	2014-07-16 05:00:00	8.11262	N/A
St.Helens_Island	Kelp_bed_16m	SeapHox logger	2014-07-16 05:30:00	8.11174	N/A
St.Helens_Island	Kelp_bed_16m	SeapHox logger	2014-07-16 06:00:00	8.11344	N/A
St.Helens_Island	Kelp_bed_16m	SeapHox logger	2014-07-16 06:30:00	8.11269	N/A
St.Helens_Island	Kelp_bed_16m	SeapHox logger	2014-07-16 07:00:00	8.11369	N/A
St.Helens_Island	Kelp_bed_16m	SeapHox logger	2014-07-16 07:30:00	8.11448	N/A
St.Helens_Island	Kelp_bed_16m	SeapHox logger	2014-07-16 08:00:00	8.11435	N/A
St.Helens_Island	Kelp_bed_16m	SeapHox logger	2014-07-16 08:30:00	8.11491	N/A
St.Helens_Island	Kelp_bed_16m	SeapHox logger	2014-07-16 09:00:00	8.11466	N/A
St.Helens_Island	Kelp_bed_16m	SeapHox logger	2014-07-16 09:30:00	8.11272	N/A
St.Helens_Island	Kelp_bed_16m	SeapHox logger	2014-07-16 10:00:00	8.11097	N/A
St.Helens_Island	Kelp_bed_16m	SeapHox logger	2014-07-16 10:30:00	8.1107	N/A
St.Helens_Island	Kelp_bed_16m	SeapHox logger	2014-07-16 11:00:00	8.11299	N/A
St.Helens_Island	Kelp_bed_16m	SeapHox logger	2014-07-16 11:30:00	8.11258	N/A
St.Helens_Island	Kelp_bed_16m	SeapHox logger	2014-07-16 12:00:00	8.11172	N/A
St.Helens_Island	Kelp_bed_16m	SeapHox logger	2014-07-16 12:30:00	8.1113	N/A
St.Helens_Island	Kelp_bed_16m	SeapHox logger	2014-07-16 13:00:00	8.11275	N/A
St.Helens_Island	Kelp_bed_16m	SeapHox logger	2014-07-16 13:30:00	8.11209	N/A
St.Helens_Island	Kelp_bed_16m	SeapHox logger	2014-07-16 14:00:00	8.11443	N/A
St.Helens_Island	Kelp_bed_16m	SeapHox logger	2014-07-16 14:30:00	8.1115	N/A
St.Helens_Island	Kelp_bed_16m	SeapHox logger	2014-07-16 15:00:00	8.11409	N/A
St.Helens_Island	Kelp_bed_16m	SeapHox logger	2014-07-16 15:30:00	8.11595	N/A
St.Helens_Island	Kelp_bed_16m	SeapHox logger	2014-07-16 16:00:00	8.11566	N/A
St.Helens_Island	Kelp_bed_16m	SeapHox logger	2014-07-16 16:30:00	8.11769	N/A
St.Helens_Island	Kelp_bed_16m	SeapHox logger	2014-07-16 17:00:00	8.11785	N/A
St.Helens_Island	Kelp_bed_16m	SeapHox logger	2014-07-16 17:30:00	8.1162	N/A
St.Helens_Island	Kelp_bed_16m	SeapHox logger	2014-07-16 18:00:00	8.11769	N/A
St.Helens_Island	Kelp_bed_16m	SeapHox logger	2014-07-16 18:30:00	8.11854	N/A
St.Helens_Island	Kelp_bed_16m	SeapHox logger	2014-07-16 19:00:00	8.12029	N/A
St.Helens_Island	Kelp_bed_16m	SeapHox logger	2014-07-16 19:30:00	8.11928	N/A
St.Helens_Island	Kelp_bed_16m	SeapHox logger	2014-07-16 20:00:00	8.11894	N/A
St.Helens_Island	Kelp_bed_16m	SeapHox logger	2014-07-16 20:30:00	8.11778	N/A
St.Helens_Island	Kelp_bed_16m	SeapHox logger	2014-07-16 21:00:00	8.12032	N/A
St.Helens_Island	Kelp_bed_16m	SeapHox logger	2014-07-16 21:30:00	8.12226	N/A
St.Helens_Island	Kelp_bed_16m	SeapHox logger	2014-07-16 22:00:00	8.12311	N/A
St.Helens_Island	Kelp_bed_16m	SeapHox logger	2014-07-16 22:30:00	8.12198	N/A
St.Helens_Island	Kelp_bed_16m	SeapHox logger	2014-07-16 23:00:00	8.12154	N/A
St.Helens_Island	Kelp_bed_16m	SeapHox logger	2014-07-16 23:30:00	8.11737	N/A
St.Helens_Island	Kelp_bed_16m	SeapHox logger	2014-07-17	8.11667	N/A
St.Helens_Island	Kelp_bed_16m	SeapHox logger	2014-07-17 00:30:00	8.11479	N/A
St.Helens_Island	Kelp_bed_16m	SeapHox logger	2014-07-17 01:00:00	8.1141	N/A
St.Helens_Island	Kelp_bed_16m	SeapHox logger	2014-07-17 01:30:00	8.11396	N/A
St.Helens_Island	Kelp_bed_16m	SeapHox logger	2014-07-17 02:00:00	8.11348	N/A
St.Helens_Island	Kelp_bed_16m	SeapHox logger	2014-07-17 02:30:00	8.11395	N/A
St.Helens_Island	Kelp_bed_16m	SeapHox logger	2014-07-17 03:00:00	8.11481	N/A
St.Helens_Island	Kelp_bed_16m	SeapHox logger	2014-07-17 03:30:00	8.11354	N/A
St.Helens_Island	Kelp_bed_16m	SeapHox logger	2014-07-17 04:00:00	8.11522	N/A
St.Helens_Island	Kelp_bed_16m	SeapHox logger	2014-07-17 04:30:00	8.11328	N/A
St.Helens_Island	Kelp_bed_16m	SeapHox logger	2014-07-17 05:00:00	8.11173	N/A
St.Helens_Island	Kelp_bed_16m	SeapHox logger	2014-07-17 05:30:00	8.11473	N/A
St.Helens_Island	Kelp_bed_16m	SeapHox logger	2014-07-17 06:00:00	8.11152	N/A
St.Helens_Island	Kelp_bed_16m	SeapHox logger	2014-07-17 06:30:00	8.11392	N/A
St.Helens_Island	Kelp_bed_16m	SeapHox logger	2014-07-17 07:00:00	8.11404	N/A
St.Helens_Island	Kelp_bed_16m	SeapHox logger	2014-07-17 07:30:00	8.1121	N/A
St.Helens_Island	Kelp_bed_16m	SeapHox logger	2014-07-17 08:00:00	8.11161	N/A
St.Helens_Island	Kelp_bed_16m	SeapHox logger	2014-07-17 08:30:00	8.1113	N/A
St.Helens_Island	Kelp_bed_16m	SeapHox logger	2014-07-17 09:00:00	8.10686	N/A
St.Helens_Island	Kelp_bed_16m	SeapHox logger	2014-07-17 09:30:00	8.10526	N/A
St.Helens_Island	Kelp_bed_16m	SeapHox logger	2014-07-17 10:00:00	8.10586	N/A
St.Helens_Island	Kelp_bed_16m	SeapHox logger	2014-07-17 10:30:00	8.10259	N/A
St.Helens_Island	Kelp_bed_16m	SeapHox logger	2014-07-17 11:00:00	8.10275	N/A
St.Helens_Island	Kelp_bed_16m	SeapHox logger	2014-07-17 11:30:00	8.10529	N/A
St.Helens_Island	Kelp_bed_16m	SeapHox logger	2014-07-17 12:00:00	8.10381	N/A
St.Helens_Island	Kelp_bed_16m	SeapHox logger	2014-07-17 12:30:00	8.10351	N/A
St.Helens_Island	Kelp_bed_16m	SeapHox logger	2014-07-17 13:00:00	8.10416	N/A
St.Helens_Island	Kelp_bed_16m	SeapHox logger	2014-07-17 13:30:00	8.10409	N/A
St.Helens_Island	Kelp_bed_16m	SeapHox logger	2014-07-17 14:00:00	8.10566	N/A
St.Helens_Island	Kelp_bed_16m	SeapHox logger	2014-07-17 14:30:00	8.10589	N/A
St.Helens_Island	Kelp_bed_16m	SeapHox logger	2014-07-17 15:00:00	8.10658	N/A
St.Helens_Island	Kelp_bed_16m	SeapHox logger	2014-07-17 15:30:00	8.10841	N/A
St.Helens_Island	Kelp_bed_16m	SeapHox logger	2014-07-17 16:00:00	8.1118	N/A
St.Helens_Island	Kelp_bed_16m	SeapHox logger	2014-07-17 16:30:00	8.1121	N/A
St.Helens_Island	Kelp_bed_16m	SeapHox logger	2014-07-17 17:00:00	8.11316	N/A
St.Helens_Island	Kelp_bed_16m	SeapHox logger	2014-07-17 17:30:00	8.11284	N/A
St.Helens_Island	Kelp_bed_16m	SeapHox logger	2014-07-17 18:00:00	8.11529	N/A
St.Helens_Island	Kelp_bed_16m	SeapHox logger	2014-07-17 18:30:00	8.11187	N/A
St.Helens_Island	Kelp_bed_16m	SeapHox logger	2014-07-17 19:00:00	8.10835	N/A
St.Helens_Island	Kelp_bed_16m	SeapHox logger	2014-07-17 19:30:00	8.10938	N/A
St.Helens_Island	Kelp_bed_16m	SeapHox logger	2014-07-17 20:00:00	8.11003	N/A
St.Helens_Island	Kelp_bed_16m	SeapHox logger	2014-07-17 20:30:00	8.10873	N/A
St.Helens_Island	Kelp_bed_16m	SeapHox logger	2014-07-17 21:00:00	8.10968	N/A
St.Helens_Island	Kelp_bed_16m	SeapHox logger	2014-07-17 21:30:00	8.11083	N/A
St.Helens_Island	Kelp_bed_16m	SeapHox logger	2014-07-17 22:00:00	8.11447	N/A
St.Helens_Island	Kelp_bed_16m	SeapHox logger	2014-07-17 22:30:00	8.11217	N/A
St.Helens_Island	Kelp_bed_16m	SeapHox logger	2014-07-17 23:00:00	8.11431	N/A
St.Helens_Island	Kelp_bed_16m	SeapHox logger	2014-07-17 23:30:00	8.12095	N/A
St.Helens_Island	Kelp_bed_16m	SeapHox logger	2014-07-18	8.11616	N/A
St.Helens_Island	Kelp_bed_16m	SeapHox logger	2014-07-18 00:30:00	8.11559	N/A
St.Helens_Island	Kelp_bed_16m	SeapHox logger	2014-07-18 01:00:00	8.11442	N/A
St.Helens_Island	Kelp_bed_16m	SeapHox logger	2014-07-18 01:30:00	8.11313	N/A
St.Helens_Island	Kelp_bed_16m	SeapHox logger	2014-07-18 02:00:00	8.11138	N/A
St.Helens_Island	Kelp_bed_16m	SeapHox logger	2014-07-18 02:30:00	8.10879	N/A
St.Helens_Island	Kelp_bed_16m	SeapHox logger	2014-07-18 03:00:00	8.11435	N/A
St.Helens_Island	Kelp_bed_16m	SeapHox logger	2014-07-18 03:30:00	8.11501	N/A
St.Helens_Island	Kelp_bed_16m	SeapHox logger	2014-07-18 04:00:00	8.13586	N/A
St.Helens_Island	Kelp_bed_16m	SeapHox logger	2014-07-18 04:30:00	8.1382	N/A
St.Helens_Island	Kelp_bed_16m	SeapHox logger	2014-07-18 05:00:00	8.13368	N/A
St.Helens_Island	Kelp_bed_16m	SeapHox logger	2014-07-18 05:30:00	8.12694	N/A
St.Helens_Island	Kelp_bed_16m	SeapHox logger	2014-07-18 06:00:00	8.11905	N/A
St.Helens_Island	Kelp_bed_16m	SeapHox logger	2014-07-18 06:30:00	8.12957	N/A
St.Helens_Island	Kelp_bed_16m	SeapHox logger	2014-07-18 07:00:00	8.13368	N/A
St.Helens_Island	Kelp_bed_16m	SeapHox logger	2014-07-18 07:30:00	8.13858	N/A
St.Helens_Island	Kelp_bed_16m	SeapHox logger	2014-07-18 08:00:00	8.13711	N/A
St.Helens_Island	Kelp_bed_16m	SeapHox logger	2014-07-18 08:30:00	8.13242	N/A
St.Helens_Island	Kelp_bed_16m	SeapHox logger	2014-07-18 09:00:00	8.13231	N/A
St.Helens_Island	Kelp_bed_16m	SeapHox logger	2014-07-18 09:30:00	8.11464	N/A
St.Helens_Island	Kelp_bed_16m	SeapHox logger	2014-07-18 10:00:00	8.10377	N/A
St.Helens_Island	Kelp_bed_16m	SeapHox logger	2014-07-18 10:30:00	8.10385	N/A
St.Helens_Island	Kelp_bed_16m	SeapHox logger	2014-07-18 11:00:00	8.09684	N/A
St.Helens_Island	Kelp_bed_16m	SeapHox logger	2014-07-18 11:30:00	8.09359	N/A
St.Helens_Island	Kelp_bed_16m	SeapHox logger	2014-07-18 12:00:00	8.10261	N/A
St.Helens_Island	Kelp_bed_16m	SeapHox logger	2014-07-18 12:30:00	8.07747	N/A
St.Helens_Island	Kelp_bed_16m	SeapHox logger	2014-07-18 13:00:00	8.05809	N/A
St.Helens_Island	Kelp_bed_16m	SeapHox logger	2014-07-18 13:30:00	8.09469	N/A
St.Helens_Island	Kelp_bed_16m	SeapHox logger	2014-07-18 14:00:00	8.0927	N/A
St.Helens_Island	Kelp_bed_16m	SeapHox logger	2014-07-18 14:30:00	8.07886	N/A
St.Helens_Island	Kelp_bed_16m	SeapHox logger	2014-07-18 15:00:00	8.07852	N/A
St.Helens_Island	Kelp_bed_16m	SeapHox logger	2014-07-18 15:30:00	8.0868	N/A
St.Helens_Island	Kelp_bed_16m	SeapHox logger	2014-07-18 16:00:00	8.10184	N/A
St.Helens_Island	Kelp_bed_16m	SeapHox logger	2014-07-18 16:30:00	8.10561	N/A
St.Helens_Island	Kelp_bed_16m	SeapHox logger	2014-07-18 17:00:00	8.10519	N/A
St.Helens_Island	Kelp_bed_16m	SeapHox logger	2014-07-18 17:30:00	8.10556	N/A
St.Helens_Island	Kelp_bed_16m	SeapHox logger	2014-07-18 18:00:00	8.10668	N/A
St.Helens_Island	Kelp_bed_16m	SeapHox logger	2014-07-18 18:30:00	8.10494	N/A
St.Helens_Island	Kelp_bed_16m	SeapHox logger	2014-07-18 19:00:00	8.10386	N/A
St.Helens_Island	Kelp_bed_16m	SeapHox logger	2014-07-18 19:30:00	8.1067	N/A
St.Helens_Island	Kelp_bed_16m	SeapHox logger	2014-07-18 20:00:00	8.11178	N/A
St.Helens_Island	Kelp_bed_16m	SeapHox logger	2014-07-18 20:30:00	8.11342	N/A
St.Helens_Island	Kelp_bed_16m	SeapHox logger	2014-07-18 21:00:00	8.12091	N/A
St.Helens_Island	Kelp_bed_16m	SeapHox logger	2014-07-18 21:30:00	8.12374	N/A
St.Helens_Island	Kelp_bed_16m	SeapHox logger	2014-07-18 22:00:00	8.12263	N/A
St.Helens_Island	Kelp_bed_16m	SeapHox logger	2014-07-18 22:30:00	8.11927	N/A
St.Helens_Island	Kelp_bed_16m	SeapHox logger	2014-07-18 23:00:00	8.14184	N/A
St.Helens_Island	Kelp_bed_16m	SeapHox logger	2014-07-18 23:30:00	8.12006	N/A
St.Helens_Island	Kelp_bed_16m	SeapHox logger	2014-07-19	8.11861	N/A
St.Helens_Island	Kelp_bed_16m	SeapHox logger	2014-07-19 00:30:00	8.11215	N/A
St.Helens_Island	Kelp_bed_16m	SeapHox logger	2014-07-19 01:00:00	8.1125	N/A
St.Helens_Island	Kelp_bed_16m	SeapHox logger	2014-07-19 01:30:00	8.11506	N/A
St.Helens_Island	Kelp_bed_16m	SeapHox logger	2014-07-19 02:00:00	8.12203	N/A
St.Helens_Island	Kelp_bed_16m	SeapHox logger	2014-07-19 02:30:00	8.11978	N/A
St.Helens_Island	Kelp_bed_16m	SeapHox logger	2014-07-19 03:00:00	8.11648	N/A
St.Helens_Island	Kelp_bed_16m	SeapHox logger	2014-07-19 03:30:00	8.11817	N/A
St.Helens_Island	Kelp_bed_16m	SeapHox logger	2014-07-19 04:00:00	8.12006	N/A
St.Helens_Island	Kelp_bed_16m	SeapHox logger	2014-07-19 04:30:00	8.12955	N/A
St.Helens_Island	Kelp_bed_16m	SeapHox logger	2014-07-19 05:00:00	8.12539	N/A
St.Helens_Island	Kelp_bed_16m	SeapHox logger	2014-07-19 05:30:00	8.13068	N/A
St.Helens_Island	Kelp_bed_16m	SeapHox logger	2014-07-19 06:00:00	8.12357	N/A
St.Helens_Island	Kelp_bed_16m	SeapHox logger	2014-07-19 06:30:00	8.1088	N/A
St.Helens_Island	Kelp_bed_16m	SeapHox logger	2014-07-19 07:00:00	8.10873	N/A
St.Helens_Island	Kelp_bed_16m	SeapHox logger	2014-07-19 07:30:00	8.10774	N/A
St.Helens_Island	Kelp_bed_16m	SeapHox logger	2014-07-19 08:00:00	8.10602	N/A
St.Helens_Island	Kelp_bed_16m	SeapHox logger	2014-07-19 08:30:00	8.10543	N/A
St.Helens_Island	Kelp_bed_16m	SeapHox logger	2014-07-19 09:00:00	8.10223	N/A
St.Helens_Island	Kelp_bed_16m	SeapHox logger	2014-07-19 09:30:00	8.09962	N/A
St.Helens_Island	Kelp_bed_16m	SeapHox logger	2014-07-19 10:00:00	8.09836	N/A
St.Helens_Island	Kelp_bed_16m	SeapHox logger	2014-07-19 10:30:00	8.09536	N/A
St.Helens_Island	Kelp_bed_16m	SeapHox logger	2014-07-19 11:00:00	8.0936	N/A
St.Helens_Island	Kelp_bed_16m	SeapHox logger	2014-07-19 11:30:00	8.09666	N/A
St.Helens_Island	Kelp_bed_16m	SeapHox logger	2014-07-19 12:00:00	8.09671	N/A
St.Helens_Island	Kelp_bed_16m	SeapHox logger	2014-07-19 12:30:00	8.0964	N/A
St.Helens_Island	Kelp_bed_16m	SeapHox logger	2014-07-19 13:00:00	8.09693	N/A
St.Helens_Island	Kelp_bed_16m	SeapHox logger	2014-07-19 13:30:00	8.09816	N/A
St.Helens_Island	Kelp_bed_16m	SeapHox logger	2014-07-19 14:00:00	8.09743	N/A
St.Helens_Island	Kelp_bed_16m	SeapHox logger	2014-07-19 14:30:00	8.09928	N/A
St.Helens_Island	Kelp_bed_16m	SeapHox logger	2014-07-19 15:00:00	8.10088	N/A
St.Helens_Island	Kelp_bed_16m	SeapHox logger	2014-07-19 15:30:00	8.10172	N/A
St.Helens_Island	Kelp_bed_16m	SeapHox logger	2014-07-19 16:00:00	8.10178	N/A
St.Helens_Island	Kelp_bed_16m	SeapHox logger	2014-07-19 16:30:00	8.10207	N/A
St.Helens_Island	Kelp_bed_16m	SeapHox logger	2014-07-19 17:00:00	8.1031	N/A
St.Helens_Island	Kelp_bed_16m	SeapHox logger	2014-07-19 17:30:00	8.10171	N/A
St.Helens_Island	Kelp_bed_16m	SeapHox logger	2014-07-19 18:00:00	8.10358	N/A
St.Helens_Island	Kelp_bed_16m	SeapHox logger	2014-07-19 18:30:00	8.10208	N/A
St.Helens_Island	Kelp_bed_16m	SeapHox logger	2014-07-19 19:00:00	8.10544	N/A
St.Helens_Island	Kelp_bed_16m	SeapHox logger	2014-07-19 19:30:00	8.10498	N/A
St.Helens_Island	Kelp_bed_16m	SeapHox logger	2014-07-19 20:00:00	8.11013	N/A
St.Helens_Island	Kelp_bed_16m	SeapHox logger	2014-07-19 20:30:00	8.1126	N/A
St.Helens_Island	Kelp_bed_16m	SeapHox logger	2014-07-19 21:00:00	8.11126	N/A
St.Helens_Island	Kelp_bed_16m	SeapHox logger	2014-07-19 21:30:00	8.11302	N/A
St.Helens_Island	Kelp_bed_16m	SeapHox logger	2014-07-19 22:00:00	8.11557	N/A
St.Helens_Island	Kelp_bed_16m	SeapHox logger	2014-07-19 22:30:00	8.11695	N/A
St.Helens_Island	Kelp_bed_16m	SeapHox logger	2014-07-19 23:00:00	8.11612	N/A
St.Helens_Island	Kelp_bed_16m	SeapHox logger	2014-07-19 23:30:00	8.1171	N/A
St.Helens_Island	Kelp_bed_16m	SeapHox logger	2014-07-20	8.11249	N/A
St.Helens_Island	Kelp_bed_16m	SeapHox logger	2014-07-20 00:30:00	8.11747	N/A
St.Helens_Island	Kelp_bed_16m	SeapHox logger	2014-07-20 01:00:00	8.12242	N/A
St.Helens_Island	Kelp_bed_16m	SeapHox logger	2014-07-20 01:30:00	8.11785	N/A
St.Helens_Island	Kelp_bed_16m	SeapHox logger	2014-07-20 02:00:00	8.11669	N/A
St.Helens_Island	Kelp_bed_16m	SeapHox logger	2014-07-20 02:30:00	8.11281	N/A
St.Helens_Island	Kelp_bed_16m	SeapHox logger	2014-07-20 03:00:00	8.11042	N/A
St.Helens_Island	Kelp_bed_16m	SeapHox logger	2014-07-20 03:30:00	8.1095	N/A
St.Helens_Island	Kelp_bed_16m	SeapHox logger	2014-07-20 04:00:00	8.10969	N/A
St.Helens_Island	Kelp_bed_16m	SeapHox logger	2014-07-20 04:30:00	8.10989	N/A
St.Helens_Island	Kelp_bed_16m	SeapHox logger	2014-07-20 05:00:00	8.1092	N/A
St.Helens_Island	Kelp_bed_16m	SeapHox logger	2014-07-20 05:30:00	8.10876	N/A
St.Helens_Island	Kelp_bed_16m	SeapHox logger	2014-07-20 06:00:00	8.10985	N/A
St.Helens_Island	Kelp_bed_16m	SeapHox logger	2014-07-20 06:30:00	8.10983	N/A
St.Helens_Island	Kelp_bed_16m	SeapHox logger	2014-07-20 07:00:00	8.10959	N/A
St.Helens_Island	Kelp_bed_16m	SeapHox logger	2014-07-20 07:30:00	8.1085	N/A
St.Helens_Island	Kelp_bed_16m	SeapHox logger	2014-07-20 08:00:00	8.10834	N/A
St.Helens_Island	Kelp_bed_16m	SeapHox logger	2014-07-20 08:30:00	8.10662	N/A
St.Helens_Island	Kelp_bed_16m	SeapHox logger	2014-07-20 09:00:00	8.10542	N/A
St.Helens_Island	Kelp_bed_16m	SeapHox logger	2014-07-20 09:30:00	8.10577	N/A
St.Helens_Island	Kelp_bed_16m	SeapHox logger	2014-07-20 10:00:00	8.10403	N/A
St.Helens_Island	Kelp_bed_16m	SeapHox logger	2014-07-20 10:30:00	8.10339	N/A
St.Helens_Island	Kelp_bed_16m	SeapHox logger	2014-07-20 11:00:00	8.10358	N/A
St.Helens_Island	Kelp_bed_16m	SeapHox logger	2014-07-20 11:30:00	8.09904	N/A
St.Helens_Island	Kelp_bed_16m	SeapHox logger	2014-07-20 12:00:00	8.10413	N/A
St.Helens_Island	Kelp_bed_16m	SeapHox logger	2014-07-20 12:30:00	8.10437	N/A
St.Helens_Island	Kelp_bed_16m	SeapHox logger	2014-07-20 13:00:00	8.10683	N/A
St.Helens_Island	Kelp_bed_16m	SeapHox logger	2014-07-20 13:30:00	8.10656	N/A
St.Helens_Island	Kelp_bed_16m	SeapHox logger	2014-07-20 14:00:00	8.10781	N/A
St.Helens_Island	Kelp_bed_16m	SeapHox logger	2014-07-20 14:30:00	8.10755	N/A
St.Helens_Island	Kelp_bed_16m	SeapHox logger	2014-07-20 15:00:00	8.1083	N/A
St.Helens_Island	Kelp_bed_16m	SeapHox logger	2014-07-20 15:30:00	8.11266	N/A
St.Helens_Island	Kelp_bed_16m	SeapHox logger	2014-07-20 16:00:00	8.1167	N/A
St.Helens_Island	Kelp_bed_16m	SeapHox logger	2014-07-20 16:30:00	8.11616	N/A
St.Helens_Island	Kelp_bed_16m	SeapHox logger	2014-07-20 17:00:00	8.11619	N/A
St.Helens_Island	Kelp_bed_16m	SeapHox logger	2014-07-20 17:30:00	8.11675	N/A
St.Helens_Island	Kelp_bed_16m	SeapHox logger	2014-07-20 18:00:00	8.1159	N/A
St.Helens_Island	Kelp_bed_16m	SeapHox logger	2014-07-20 18:30:00	8.11672	N/A
St.Helens_Island	Kelp_bed_16m	SeapHox logger	2014-07-20 19:00:00	8.11667	N/A
St.Helens_Island	Kelp_bed_16m	SeapHox logger	2014-07-20 19:30:00	8.11702	N/A
St.Helens_Island	Kelp_bed_16m	SeapHox logger	2014-07-20 20:00:00	8.12087	N/A
St.Helens_Island	Kelp_bed_16m	SeapHox logger	2014-07-20 20:30:00	8.12037	N/A
St.Helens_Island	Kelp_bed_16m	SeapHox logger	2014-07-20 21:00:00	8.11879	N/A
St.Helens_Island	Kelp_bed_16m	SeapHox logger	2014-07-20 21:30:00	8.1189	N/A
St.Helens_Island	Kelp_bed_16m	SeapHox logger	2014-07-20 22:00:00	8.11962	N/A
St.Helens_Island	Kelp_bed_16m	SeapHox logger	2014-07-20 22:30:00	8.11878	N/A
St.Helens_Island	Kelp_bed_16m	SeapHox logger	2014-07-20 23:00:00	8.11888	N/A
St.Helens_Island	Kelp_bed_16m	SeapHox logger	2014-07-20 23:30:00	8.12023	N/A
St.Helens_Island	Kelp_bed_16m	SeapHox logger	2014-07-21	8.11902	N/A
St.Helens_Island	Kelp_bed_16m	SeapHox logger	2014-07-21 00:30:00	8.12739	N/A
St.Helens_Island	Kelp_bed_16m	SeapHox logger	2014-07-21 01:00:00	8.13531	N/A
St.Helens_Island	Kelp_bed_16m	SeapHox logger	2014-07-21 01:30:00	8.13452	N/A
St.Helens_Island	Kelp_bed_16m	SeapHox logger	2014-07-21 02:00:00	8.12971	N/A
St.Helens_Island	Kelp_bed_16m	SeapHox logger	2014-07-21 02:30:00	8.12766	N/A
St.Helens_Island	Kelp_bed_16m	SeapHox logger	2014-07-21 03:00:00	8.13165	N/A
St.Helens_Island	Kelp_bed_16m	SeapHox logger	2014-07-21 03:30:00	8.12993	N/A
St.Helens_Island	Kelp_bed_16m	SeapHox logger	2014-07-21 04:00:00	8.13067	N/A
St.Helens_Island	Kelp_bed_16m	SeapHox logger	2014-07-21 04:30:00	8.12358	N/A
St.Helens_Island	Kelp_bed_16m	SeapHox logger	2014-07-21 05:00:00	8.11868	N/A
St.Helens_Island	Kelp_bed_16m	SeapHox logger	2014-07-21 05:30:00	8.1176	N/A
St.Helens_Island	Kelp_bed_16m	SeapHox logger	2014-07-21 06:00:00	8.11494	N/A
St.Helens_Island	Kelp_bed_16m	SeapHox logger	2014-07-21 06:30:00	8.11497	N/A
St.Helens_Island	Kelp_bed_16m	SeapHox logger	2014-07-21 07:00:00	8.11336	N/A
St.Helens_Island	Kelp_bed_16m	SeapHox logger	2014-07-21 07:30:00	8.11051	N/A
St.Helens_Island	Kelp_bed_16m	SeapHox logger	2014-07-21 08:00:00	8.10812	N/A
St.Helens_Island	Kelp_bed_16m	SeapHox logger	2014-07-21 08:30:00	8.10607	N/A
St.Helens_Island	Kelp_bed_16m	SeapHox logger	2014-07-21 09:00:00	8.10561	N/A
St.Helens_Island	Kelp_bed_16m	SeapHox logger	2014-07-21 09:30:00	8.10401	N/A
St.Helens_Island	Kelp_bed_16m	SeapHox logger	2014-07-21 10:00:00	8.10022	N/A
St.Helens_Island	Kelp_bed_16m	SeapHox logger	2014-07-21 10:30:00	8.09652	N/A
St.Helens_Island	Kelp_bed_16m	SeapHox logger	2014-07-21 11:00:00	8.09292	N/A
St.Helens_Island	Kelp_bed_16m	SeapHox logger	2014-07-21 11:30:00	8.08706	N/A
St.Helens_Island	Kelp_bed_16m	SeapHox logger	2014-07-21 12:00:00	8.08356	N/A
St.Helens_Island	Kelp_bed_16m	SeapHox logger	2014-07-21 12:30:00	8.07837	N/A
St.Helens_Island	Kelp_bed_16m	SeapHox logger	2014-07-21 13:00:00	8.07385	N/A
St.Helens_Island	Kelp_bed_16m	SeapHox logger	2014-07-21 13:30:00	8.074	N/A
St.Helens_Island	Kelp_bed_16m	SeapHox logger	2014-07-21 14:00:00	8.0796	N/A
St.Helens_Island	Kelp_bed_16m	SeapHox logger	2014-07-21 14:30:00	8.08978	N/A
St.Helens_Island	Kelp_bed_16m	SeapHox logger	2014-07-21 15:00:00	8.09331	N/A
St.Helens_Island	Kelp_bed_16m	SeapHox logger	2014-07-21 15:30:00	8.09655	N/A
St.Helens_Island	Kelp_bed_16m	SeapHox logger	2014-07-21 16:00:00	8.1011	N/A
St.Helens_Island	Kelp_bed_16m	SeapHox logger	2014-07-21 16:30:00	8.1064	N/A
St.Helens_Island	Kelp_bed_16m	SeapHox logger	2014-07-21 17:00:00	8.10737	N/A
St.Helens_Island	Kelp_bed_16m	SeapHox logger	2014-07-21 17:30:00	8.11109	N/A
St.Helens_Island	Kelp_bed_16m	SeapHox logger	2014-07-21 18:00:00	8.11272	N/A
St.Helens_Island	Kelp_bed_16m	SeapHox logger	2014-07-21 18:30:00	8.1154	N/A
St.Helens_Island	Kelp_bed_16m	SeapHox logger	2014-07-21 19:00:00	8.11828	N/A
St.Helens_Island	Kelp_bed_16m	SeapHox logger	2014-07-21 19:30:00	8.11473	N/A
St.Helens_Island	Kelp_bed_16m	SeapHox logger	2014-07-21 20:00:00	8.1108	N/A
St.Helens_Island	Kelp_bed_16m	SeapHox logger	2014-07-21 20:30:00	8.11135	N/A
St.Helens_Island	Kelp_bed_16m	SeapHox logger	2014-07-21 21:00:00	8.1141	N/A
St.Helens_Island	Kelp_bed_16m	SeapHox logger	2014-07-21 21:30:00	8.11758	N/A
St.Helens_Island	Kelp_bed_16m	SeapHox logger	2014-07-21 22:00:00	8.11853	N/A
St.Helens_Island	Kelp_bed_16m	SeapHox logger	2014-07-21 22:30:00	8.12021	N/A
St.Helens_Island	Kelp_bed_16m	SeapHox logger	2014-07-21 23:00:00	8.12217	N/A
St.Helens_Island	Kelp_bed_16m	SeapHox logger	2014-07-21 23:30:00	8.12097	N/A
St.Helens_Island	Kelp_bed_16m	SeapHox logger	2014-07-22	8.12468	N/A
St.Helens_Island	Kelp_bed_16m	SeapHox logger	2014-07-22 00:30:00	8.12009	N/A
St.Helens_Island	Kelp_bed_16m	SeapHox logger	2014-07-22 01:00:00	8.12457	N/A
St.Helens_Island	Kelp_bed_16m	SeapHox logger	2014-07-22 01:30:00	8.12509	N/A
St.Helens_Island	Kelp_bed_16m	SeapHox logger	2014-07-22 02:00:00	8.12226	N/A
St.Helens_Island	Kelp_bed_16m	SeapHox logger	2014-07-22 02:30:00	8.12063	N/A
St.Helens_Island	Kelp_bed_16m	SeapHox logger	2014-07-22 03:00:00	8.11736	N/A
St.Helens_Island	Kelp_bed_16m	SeapHox logger	2014-07-22 03:30:00	8.11755	N/A
St.Helens_Island	Kelp_bed_16m	SeapHox logger	2014-07-22 04:00:00	8.11806	N/A
St.Helens_Island	Kelp_bed_16m	SeapHox logger	2014-07-22 04:30:00	8.116	N/A
St.Helens_Island	Kelp_bed_16m	SeapHox logger	2014-07-22 05:00:00	8.1162	N/A
St.Helens_Island	Kelp_bed_16m	SeapHox logger	2014-07-22 05:30:00	8.11584	N/A
St.Helens_Island	Kelp_bed_16m	SeapHox logger	2014-07-22 06:00:00	8.11618	N/A
St.Helens_Island	Kelp_bed_16m	SeapHox logger	2014-07-22 06:30:00	8.11538	N/A
St.Helens_Island	Kelp_bed_16m	SeapHox logger	2014-07-22 07:00:00	8.11509	N/A
St.Helens_Island	Kelp_bed_16m	SeapHox logger	2014-07-22 07:30:00	8.11492	N/A
St.Helens_Island	Kelp_bed_16m	SeapHox logger	2014-07-22 08:00:00	8.11328	N/A
St.Helens_Island	Kelp_bed_16m	SeapHox logger	2014-07-22 08:30:00	8.11057	N/A
St.Helens_Island	Kelp_bed_16m	SeapHox logger	2014-07-22 09:00:00	8.10979	N/A
St.Helens_Island	Kelp_bed_16m	SeapHox logger	2014-07-22 09:30:00	8.10724	N/A
St.Helens_Island	Kelp_bed_16m	SeapHox logger	2014-07-22 10:00:00	8.10436	N/A
St.Helens_Island	Kelp_bed_16m	SeapHox logger	2014-07-22 10:30:00	8.10079	N/A
St.Helens_Island	Kelp_bed_16m	SeapHox logger	2014-07-22 11:00:00	8.09501	N/A
St.Helens_Island	Kelp_bed_16m	SeapHox logger	2014-07-22 11:30:00	8.09543	N/A
St.Helens_Island	Kelp_bed_16m	SeapHox logger	2014-07-22 12:00:00	8.09366	N/A
St.Helens_Island	Kelp_bed_16m	SeapHox logger	2014-07-22 12:30:00	8.09701	N/A
St.Helens_Island	Kelp_bed_16m	SeapHox logger	2014-07-22 13:00:00	8.10566	N/A
St.Helens_Island	Kelp_bed_16m	SeapHox logger	2014-07-22 13:30:00	8.10661	N/A
St.Helens_Island	Kelp_bed_16m	SeapHox logger	2014-07-22 14:00:00	8.10764	N/A
St.Helens_Island	Kelp_bed_16m	SeapHox logger	2014-07-22 14:30:00	8.10484	N/A
St.Helens_Island	Kelp_bed_16m	SeapHox logger	2014-07-22 15:00:00	8.1088	N/A
St.Helens_Island	Kelp_bed_16m	SeapHox logger	2014-07-22 15:30:00	8.1103	N/A
St.Helens_Island	Kelp_bed_16m	SeapHox logger	2014-07-22 16:00:00	8.11183	N/A
St.Helens_Island	Kelp_bed_16m	SeapHox logger	2014-07-22 16:30:00	8.11315	N/A
St.Helens_Island	Kelp_bed_16m	SeapHox logger	2014-07-22 17:00:00	8.117	N/A
St.Helens_Island	Kelp_bed_16m	SeapHox logger	2014-07-22 17:30:00	8.11497	N/A
St.Helens_Island	Kelp_bed_16m	SeapHox logger	2014-07-22 18:00:00	8.11536	N/A
St.Helens_Island	Kelp_bed_16m	SeapHox logger	2014-07-22 18:30:00	8.11562	N/A
St.Helens_Island	Kelp_bed_16m	SeapHox logger	2014-07-22 19:00:00	8.11601	N/A
St.Helens_Island	Kelp_bed_16m	SeapHox logger	2014-07-22 19:30:00	8.11525	N/A
St.Helens_Island	Kelp_bed_16m	SeapHox logger	2014-07-22 20:00:00	8.11352	N/A
St.Helens_Island	Kelp_bed_16m	SeapHox logger	2014-07-22 20:30:00	8.11329	N/A
St.Helens_Island	Kelp_bed_16m	SeapHox logger	2014-07-22 21:00:00	8.11314	N/A
St.Helens_Island	Kelp_bed_16m	SeapHox logger	2014-07-22 21:30:00	8.11247	N/A
St.Helens_Island	Kelp_bed_16m	SeapHox logger	2014-07-22 22:00:00	8.11333	N/A
St.Helens_Island	Kelp_bed_16m	SeapHox logger	2014-07-22 22:30:00	8.11251	N/A
St.Helens_Island	Kelp_bed_16m	SeapHox logger	2014-07-22 23:00:00	8.1138	N/A
St.Helens_Island	Kelp_bed_16m	SeapHox logger	2014-07-22 23:30:00	8.1141	N/A
St.Helens_Island	Kelp_bed_16m	SeapHox logger	2014-07-23	8.11658	N/A
St.Helens_Island	Kelp_bed_16m	SeapHox logger	2014-07-23 00:30:00	8.11734	N/A
St.Helens_Island	Kelp_bed_16m	SeapHox logger	2014-07-23 01:00:00	8.11775	N/A
St.Helens_Island	Kelp_bed_16m	SeapHox logger	2014-07-23 01:30:00	8.11145	N/A
St.Helens_Island	Kelp_bed_16m	SeapHox logger	2014-07-23 02:00:00	8.1109	N/A
St.Helens_Island	Kelp_bed_16m	SeapHox logger	2014-07-23 02:30:00	8.11255	N/A
St.Helens_Island	Kelp_bed_16m	SeapHox logger	2014-07-23 03:00:00	8.11586	N/A
St.Helens_Island	Kelp_bed_16m	SeapHox logger	2014-07-23 03:30:00	8.11436	N/A
St.Helens_Island	Kelp_bed_16m	SeapHox logger	2014-07-23 04:00:00	8.11218	N/A
St.Helens_Island	Kelp_bed_16m	SeapHox logger	2014-07-23 04:30:00	8.11217	N/A
St.Helens_Island	Kelp_bed_16m	SeapHox logger	2014-07-23 05:00:00	8.11282	N/A
St.Helens_Island	Kelp_bed_16m	SeapHox logger	2014-07-23 05:30:00	8.11282	N/A
St.Helens_Island	Kelp_bed_16m	SeapHox logger	2014-07-23 06:00:00	8.11235	N/A
St.Helens_Island	Kelp_bed_16m	SeapHox logger	2014-07-23 06:30:00	8.11481	N/A
St.Helens_Island	Kelp_bed_16m	SeapHox logger	2014-07-23 07:00:00	8.11144	N/A
St.Helens_Island	Kelp_bed_16m	SeapHox logger	2014-07-23 07:30:00	8.1101	N/A
St.Helens_Island	Kelp_bed_16m	SeapHox logger	2014-07-23 08:00:00	8.10866	N/A
St.Helens_Island	Kelp_bed_16m	SeapHox logger	2014-07-23 08:30:00	8.10591	N/A
St.Helens_Island	Kelp_bed_16m	SeapHox logger	2014-07-23 09:00:00	8.10327	N/A
St.Helens_Island	Kelp_bed_16m	SeapHox logger	2014-07-23 09:30:00	8.10134	N/A
St.Helens_Island	Kelp_bed_16m	SeapHox logger	2014-07-23 10:00:00	8.09415	N/A
St.Helens_Island	Kelp_bed_16m	SeapHox logger	2014-07-23 10:30:00	8.0919	N/A
St.Helens_Island	Kelp_bed_16m	SeapHox logger	2014-07-23 11:00:00	8.09	N/A
St.Helens_Island	Kelp_bed_16m	SeapHox logger	2014-07-23 11:30:00	8.0923	N/A
St.Helens_Island	Kelp_bed_16m	SeapHox logger	2014-07-23 12:00:00	8.09314	N/A
St.Helens_Island	Kelp_bed_16m	SeapHox logger	2014-07-23 12:30:00	8.09738	N/A
St.Helens_Island	Kelp_bed_16m	SeapHox logger	2014-07-23 13:00:00	8.0949	N/A
St.Helens_Island	Kelp_bed_16m	SeapHox logger	2014-07-23 13:30:00	8.09311	N/A
St.Helens_Island	Kelp_bed_16m	SeapHox logger	2014-07-23 14:00:00	8.09245	N/A
St.Helens_Island	Kelp_bed_16m	SeapHox logger	2014-07-23 14:30:00	8.08744	N/A
St.Helens_Island	Kelp_bed_16m	SeapHox logger	2014-07-23 15:00:00	8.08459	N/A
St.Helens_Island	Kelp_bed_16m	SeapHox logger	2014-07-23 15:30:00	8.09133	N/A
St.Helens_Island	Kelp_bed_16m	SeapHox logger	2014-07-23 16:00:00	8.09327	N/A
St.Helens_Island	Kelp_bed_16m	SeapHox logger	2014-07-23 16:30:00	8.104	N/A
St.Helens_Island	Kelp_bed_16m	SeapHox logger	2014-07-23 17:00:00	8.1073	N/A
St.Helens_Island	Kelp_bed_16m	SeapHox logger	2014-07-23 17:30:00	8.11225	N/A
St.Helens_Island	Kelp_bed_16m	SeapHox logger	2014-07-23 18:00:00	8.11075	N/A
St.Helens_Island	Kelp_bed_16m	SeapHox logger	2014-07-23 18:30:00	8.11593	N/A
St.Helens_Island	Kelp_bed_16m	SeapHox logger	2014-07-23 19:00:00	8.11641	N/A
St.Helens_Island	Kelp_bed_16m	SeapHox logger	2014-07-23 19:30:00	8.11842	N/A
St.Helens_Island	Kelp_bed_16m	SeapHox logger	2014-07-23 20:00:00	8.12117	N/A
St.Helens_Island	Kelp_bed_16m	SeapHox logger	2014-07-23 20:30:00	8.1196	N/A
St.Helens_Island	Kelp_bed_16m	SeapHox logger	2014-07-23 21:00:00	8.11747	N/A
St.Helens_Island	Kelp_bed_16m	SeapHox logger	2014-07-23 21:30:00	8.11736	N/A
St.Helens_Island	Kelp_bed_16m	SeapHox logger	2014-07-23 22:00:00	8.11921	N/A
St.Helens_Island	Kelp_bed_16m	SeapHox logger	2014-07-23 22:30:00	8.11993	N/A
St.Helens_Island	Kelp_bed_16m	SeapHox logger	2014-07-23 23:00:00	8.11812	N/A
St.Helens_Island	Kelp_bed_16m	SeapHox logger	2014-07-23 23:30:00	8.12217	N/A
St.Helens_Island	Kelp_bed_16m	SeapHox logger	2014-07-24	8.12619	N/A
St.Helens_Island	Kelp_bed_16m	SeapHox logger	2014-07-24 00:30:00	8.12668	N/A
St.Helens_Island	Kelp_bed_16m	SeapHox logger	2014-07-24 01:00:00	8.12747	N/A
St.Helens_Island	Kelp_bed_16m	SeapHox logger	2014-07-24 01:30:00	8.12806	N/A
St.Helens_Island	Kelp_bed_16m	SeapHox logger	2014-07-24 02:00:00	8.13146	N/A
St.Helens_Island	Kelp_bed_16m	SeapHox logger	2014-07-24 02:30:00	8.1333	N/A
St.Helens_Island	Kelp_bed_16m	SeapHox logger	2014-07-24 03:00:00	8.12654	N/A
St.Helens_Island	Kelp_bed_16m	SeapHox logger	2014-07-24 03:30:00	8.12069	N/A
St.Helens_Island	Kelp_bed_16m	SeapHox logger	2014-07-24 04:00:00	8.11742	N/A
St.Helens_Island	Kelp_bed_16m	SeapHox logger	2014-07-24 04:30:00	8.11867	N/A
St.Helens_Island	Kelp_bed_16m	SeapHox logger	2014-07-24 05:00:00	8.11784	N/A
St.Helens_Island	Kelp_bed_16m	SeapHox logger	2014-07-24 05:30:00	8.11863	N/A
St.Helens_Island	Kelp_bed_16m	SeapHox logger	2014-07-24 06:00:00	8.11882	N/A
St.Helens_Island	Kelp_bed_16m	SeapHox logger	2014-07-24 06:30:00	8.11607	N/A
St.Helens_Island	Kelp_bed_16m	SeapHox logger	2014-07-24 07:00:00	8.11585	N/A
St.Helens_Island	Kelp_bed_16m	SeapHox logger	2014-07-24 07:30:00	8.11417	N/A
St.Helens_Island	Kelp_bed_16m	SeapHox logger	2014-07-24 08:00:00	8.11248	N/A
St.Helens_Island	Kelp_bed_16m	SeapHox logger	2014-07-24 08:30:00	8.11113	N/A
St.Helens_Island	Kelp_bed_16m	SeapHox logger	2014-07-24 09:00:00	8.11162	N/A
St.Helens_Island	Kelp_bed_16m	SeapHox logger	2014-07-24 09:30:00	8.10942	N/A
St.Helens_Island	Kelp_bed_16m	SeapHox logger	2014-07-24 10:00:00	8.10602	N/A
St.Helens_Island	Kelp_bed_16m	SeapHox logger	2014-07-24 10:30:00	8.10419	N/A
St.Helens_Island	Kelp_bed_16m	SeapHox logger	2014-07-24 11:00:00	8.10742	N/A
St.Helens_Island	Kelp_bed_16m	SeapHox logger	2014-07-24 11:30:00	8.10508	N/A
St.Helens_Island	Kelp_bed_16m	SeapHox logger	2014-07-24 12:00:00	8.10636	N/A
St.Helens_Island	Kelp_bed_16m	SeapHox logger	2014-07-24 12:30:00	8.10459	N/A
St.Helens_Island	Kelp_bed_16m	SeapHox logger	2014-07-24 13:00:00	8.10577	N/A
St.Helens_Island	Kelp_bed_16m	SeapHox logger	2014-07-24 13:30:00	8.10605	N/A
St.Helens_Island	Kelp_bed_16m	SeapHox logger	2014-07-24 14:00:00	8.10701	N/A
St.Helens_Island	Kelp_bed_16m	SeapHox logger	2014-07-24 14:30:00	8.1087	N/A
St.Helens_Island	Kelp_bed_16m	SeapHox logger	2014-07-24 15:00:00	8.1101	N/A
St.Helens_Island	Kelp_bed_16m	SeapHox logger	2014-07-24 15:30:00	8.11264	N/A
St.Helens_Island	Kelp_bed_16m	SeapHox logger	2014-07-24 16:00:00	8.11368	N/A
St.Helens_Island	Kelp_bed_16m	SeapHox logger	2014-07-24 16:30:00	8.11135	N/A
St.Helens_Island	Kelp_bed_16m	SeapHox logger	2014-07-24 17:00:00	8.11433	N/A
St.Helens_Island	Kelp_bed_16m	SeapHox logger	2014-07-24 17:30:00	8.11489	N/A
St.Helens_Island	Kelp_bed_16m	SeapHox logger	2014-07-24 18:00:00	8.11507	N/A
St.Helens_Island	Kelp_bed_16m	SeapHox logger	2014-07-24 18:30:00	8.11438	N/A
St.Helens_Island	Kelp_bed_16m	SeapHox logger	2014-07-24 19:00:00	8.11884	N/A
St.Helens_Island	Kelp_bed_16m	SeapHox logger	2014-07-24 19:30:00	8.11169	N/A
St.Helens_Island	Kelp_bed_16m	SeapHox logger	2014-07-24 20:00:00	8.11619	N/A
St.Helens_Island	Kelp_bed_16m	SeapHox logger	2014-07-24 20:30:00	8.11879	N/A
St.Helens_Island	Kelp_bed_16m	SeapHox logger	2014-07-24 21:00:00	8.11743	N/A
St.Helens_Island	Kelp_bed_16m	SeapHox logger	2014-07-24 21:30:00	8.11751	N/A
St.Helens_Island	Kelp_bed_16m	SeapHox logger	2014-07-24 22:00:00	8.11873	N/A
St.Helens_Island	Kelp_bed_16m	SeapHox logger	2014-07-24 22:30:00	8.11922	N/A
St.Helens_Island	Kelp_bed_16m	SeapHox logger	2014-07-24 23:00:00	8.12157	N/A
St.Helens_Island	Kelp_bed_16m	SeapHox logger	2014-07-24 23:30:00	8.12378	N/A
St.Helens_Island	Kelp_bed_16m	SeapHox logger	2014-07-25	8.12419	N/A
St.Helens_Island	Kelp_bed_16m	SeapHox logger	2014-07-25 00:30:00	8.12343	N/A
St.Helens_Island	Kelp_bed_16m	SeapHox logger	2014-07-25 01:00:00	8.12685	N/A
St.Helens_Island	Kelp_bed_16m	SeapHox logger	2014-07-25 01:30:00	8.1232	N/A
St.Helens_Island	Kelp_bed_16m	SeapHox logger	2014-07-25 02:00:00	8.12692	N/A
St.Helens_Island	Kelp_bed_16m	SeapHox logger	2014-07-25 02:30:00	8.12864	N/A
St.Helens_Island	Kelp_bed_16m	SeapHox logger	2014-07-25 03:00:00	8.12968	N/A
St.Helens_Island	Kelp_bed_16m	SeapHox logger	2014-07-25 03:30:00	8.13013	N/A
St.Helens_Island	Kelp_bed_16m	SeapHox logger	2014-07-25 04:00:00	8.12662	N/A
St.Helens_Island	Kelp_bed_16m	SeapHox logger	2014-07-25 04:30:00	8.12699	N/A
St.Helens_Island	Kelp_bed_16m	SeapHox logger	2014-07-25 05:00:00	8.12667	N/A
St.Helens_Island	Kelp_bed_16m	SeapHox logger	2014-07-25 05:30:00	8.12976	N/A
St.Helens_Island	Kelp_bed_16m	SeapHox logger	2014-07-25 06:00:00	8.12198	N/A
St.Helens_Island	Kelp_bed_16m	SeapHox logger	2014-07-25 06:30:00	8.12216	N/A
St.Helens_Island	Kelp_bed_16m	SeapHox logger	2014-07-25 07:00:00	8.12391	N/A
St.Helens_Island	Kelp_bed_16m	SeapHox logger	2014-07-25 07:30:00	8.12102	N/A
St.Helens_Island	Kelp_bed_16m	SeapHox logger	2014-07-25 08:00:00	8.12073	N/A
St.Helens_Island	Kelp_bed_16m	SeapHox logger	2014-07-25 08:30:00	8.1148	N/A
St.Helens_Island	Kelp_bed_16m	SeapHox logger	2014-07-25 09:00:00	8.1142	N/A
St.Helens_Island	Kelp_bed_16m	SeapHox logger	2014-07-25 09:30:00	8.11208	N/A
St.Helens_Island	Kelp_bed_16m	SeapHox logger	2014-07-25 10:00:00	8.10554	N/A
St.Helens_Island	Kelp_bed_16m	SeapHox logger	2014-07-25 10:30:00	8.10534	N/A
St.Helens_Island	Kelp_bed_16m	SeapHox logger	2014-07-25 11:00:00	8.10947	N/A
St.Helens_Island	Kelp_bed_16m	SeapHox logger	2014-07-25 11:30:00	8.11274	N/A
St.Helens_Island	Kelp_bed_16m	SeapHox logger	2014-07-25 12:00:00	8.10934	N/A
St.Helens_Island	Kelp_bed_16m	SeapHox logger	2014-07-25 12:30:00	8.10392	N/A
St.Helens_Island	Kelp_bed_16m	SeapHox logger	2014-07-25 13:00:00	8.10511	N/A
St.Helens_Island	Kelp_bed_16m	SeapHox logger	2014-07-25 13:30:00	8.10587	N/A
St.Helens_Island	Kelp_bed_16m	SeapHox logger	2014-07-25 14:00:00	8.10963	N/A
St.Helens_Island	Kelp_bed_16m	SeapHox logger	2014-07-25 14:30:00	8.1104	N/A
St.Helens_Island	Kelp_bed_16m	SeapHox logger	2014-07-25 15:00:00	8.11192	N/A
St.Helens_Island	Kelp_bed_16m	SeapHox logger	2014-07-25 15:30:00	8.11289	N/A
St.Helens_Island	Kelp_bed_16m	SeapHox logger	2014-07-25 16:00:00	8.11555	N/A
St.Helens_Island	Kelp_bed_16m	SeapHox logger	2014-07-25 16:30:00	8.11702	N/A
St.Helens_Island	Kelp_bed_16m	SeapHox logger	2014-07-25 17:00:00	8.11731	N/A
St.Helens_Island	Kelp_bed_16m	SeapHox logger	2014-07-25 17:30:00	8.11931	N/A
St.Helens_Island	Kelp_bed_16m	SeapHox logger	2014-07-25 18:00:00	8.12006	N/A
St.Helens_Island	Kelp_bed_16m	SeapHox logger	2014-07-25 18:30:00	8.11944	N/A
St.Helens_Island	Kelp_bed_16m	SeapHox logger	2014-07-25 19:00:00	8.11963	N/A
St.Helens_Island	Kelp_bed_16m	SeapHox logger	2014-07-25 19:30:00	8.12021	N/A
St.Helens_Island	Kelp_bed_16m	SeapHox logger	2014-07-25 20:00:00	8.11935	N/A
St.Helens_Island	Kelp_bed_16m	SeapHox logger	2014-07-25 20:30:00	8.12029	N/A
St.Helens_Island	Kelp_bed_16m	SeapHox logger	2014-07-25 21:00:00	8.11826	N/A
St.Helens_Island	Kelp_bed_16m	SeapHox logger	2014-07-25 21:30:00	8.12303	N/A
St.Helens_Island	Kelp_bed_16m	SeapHox logger	2014-07-25 22:00:00	8.12292	N/A
St.Helens_Island	Kelp_bed_16m	SeapHox logger	2014-07-25 22:30:00	8.12306	N/A
St.Helens_Island	Kelp_bed_16m	SeapHox logger	2014-07-25 23:00:00	8.12814	N/A
St.Helens_Island	Kelp_bed_16m	SeapHox logger	2014-07-25 23:30:00	8.13238	N/A
St.Helens_Island	Kelp_bed_16m	SeapHox logger	2014-07-26	8.12306	N/A
St.Helens_Island	Kelp_bed_16m	SeapHox logger	2014-07-26 00:30:00	8.1206	N/A
St.Helens_Island	Kelp_bed_16m	SeapHox logger	2014-07-26 01:00:00	8.12255	N/A
St.Helens_Island	Kelp_bed_16m	SeapHox logger	2014-07-26 01:30:00	8.1205	N/A
St.Helens_Island	Kelp_bed_16m	SeapHox logger	2014-07-26 02:00:00	8.11402	N/A
St.Helens_Island	Kelp_bed_16m	SeapHox logger	2014-07-26 02:30:00	8.1175	N/A
St.Helens_Island	Kelp_bed_16m	SeapHox logger	2014-07-26 03:00:00	8.1182	N/A
St.Helens_Island	Kelp_bed_16m	SeapHox logger	2014-07-26 03:30:00	8.11963	N/A
St.Helens_Island	Kelp_bed_16m	SeapHox logger	2014-07-26 04:00:00	8.11798	N/A
St.Helens_Island	Kelp_bed_16m	SeapHox logger	2014-07-26 04:30:00	8.1192	N/A
St.Helens_Island	Kelp_bed_16m	SeapHox logger	2014-07-26 05:00:00	8.11946	N/A
St.Helens_Island	Kelp_bed_16m	SeapHox logger	2014-07-26 05:30:00	8.12355	N/A
St.Helens_Island	Kelp_bed_16m	SeapHox logger	2014-07-26 06:00:00	8.12448	N/A
St.Helens_Island	Kelp_bed_16m	SeapHox logger	2014-07-26 06:30:00	8.12329	N/A
St.Helens_Island	Kelp_bed_16m	SeapHox logger	2014-07-26 07:00:00	8.11999	N/A
St.Helens_Island	Kelp_bed_16m	SeapHox logger	2014-07-26 07:30:00	8.11455	N/A
St.Helens_Island	Kelp_bed_16m	SeapHox logger	2014-07-26 08:00:00	8.11597	N/A
St.Helens_Island	Kelp_bed_16m	SeapHox logger	2014-07-26 08:30:00	8.11417	N/A
St.Helens_Island	Kelp_bed_16m	SeapHox logger	2014-07-26 09:00:00	8.11002	N/A
St.Helens_Island	Kelp_bed_16m	SeapHox logger	2014-07-26 09:30:00	8.10735	N/A
St.Helens_Island	Kelp_bed_16m	SeapHox logger	2014-07-26 10:00:00	8.10786	N/A
St.Helens_Island	Kelp_bed_16m	SeapHox logger	2014-07-26 10:30:00	8.10339	N/A
St.Helens_Island	Kelp_bed_16m	SeapHox logger	2014-07-26 11:00:00	8.10597	N/A
St.Helens_Island	Kelp_bed_16m	SeapHox logger	2014-07-26 11:30:00	8.10911	N/A
St.Helens_Island	Kelp_bed_16m	SeapHox logger	2014-07-26 12:00:00	8.1058	N/A
St.Helens_Island	Kelp_bed_16m	SeapHox logger	2014-07-26 12:30:00	8.10506	N/A
St.Helens_Island	Kelp_bed_16m	SeapHox logger	2014-07-26 13:00:00	8.10403	N/A
St.Helens_Island	Kelp_bed_16m	SeapHox logger	2014-07-26 13:30:00	8.10215	N/A
St.Helens_Island	Kelp_bed_16m	SeapHox logger	2014-07-26 14:00:00	8.10482	N/A
St.Helens_Island	Kelp_bed_16m	SeapHox logger	2014-07-26 14:30:00	8.10491	N/A
St.Helens_Island	Kelp_bed_16m	SeapHox logger	2014-07-26 15:00:00	8.10701	N/A
St.Helens_Island	Kelp_bed_16m	SeapHox logger	2014-07-26 15:30:00	8.10744	N/A
St.Helens_Island	Kelp_bed_16m	SeapHox logger	2014-07-26 16:00:00	8.10766	N/A
St.Helens_Island	Kelp_bed_16m	SeapHox logger	2014-07-26 16:30:00	8.10914	N/A
St.Helens_Island	Kelp_bed_16m	SeapHox logger	2014-07-26 17:00:00	8.11643	N/A
St.Helens_Island	Kelp_bed_16m	SeapHox logger	2014-07-26 17:30:00	8.11564	N/A
St.Helens_Island	Kelp_bed_16m	SeapHox logger	2014-07-26 18:00:00	8.11394	N/A
St.Helens_Island	Kelp_bed_16m	SeapHox logger	2014-07-26 18:30:00	8.11336	N/A
St.Helens_Island	Kelp_bed_16m	SeapHox logger	2014-07-26 19:00:00	8.11496	N/A
St.Helens_Island	Kelp_bed_16m	SeapHox logger	2014-07-26 19:30:00	8.11821	N/A
St.Helens_Island	Kelp_bed_16m	SeapHox logger	2014-07-26 20:00:00	8.12339	N/A
St.Helens_Island	Kelp_bed_16m	SeapHox logger	2014-07-26 20:30:00	8.12366	N/A
St.Helens_Island	Kelp_bed_16m	SeapHox logger	2014-07-26 21:00:00	8.12356	N/A
St.Helens_Island	Kelp_bed_16m	SeapHox logger	2014-07-26 21:30:00	8.12446	N/A
St.Helens_Island	Kelp_bed_16m	SeapHox logger	2014-07-26 22:00:00	8.12572	N/A
St.Helens_Island	Kelp_bed_16m	SeapHox logger	2014-07-26 22:30:00	8.12389	N/A
St.Helens_Island	Kelp_bed_16m	SeapHox logger	2014-07-26 23:00:00	8.12492	N/A
St.Helens_Island	Kelp_bed_16m	SeapHox logger	2014-07-26 23:30:00	8.12506	N/A
St.Helens_Island	Kelp_bed_16m	SeapHox logger	2014-07-27	8.12254	N/A
St.Helens_Island	Kelp_bed_16m	SeapHox logger	2014-07-27 00:30:00	8.12188	N/A
St.Helens_Island	Kelp_bed_16m	SeapHox logger	2014-07-27 01:00:00	8.11789	N/A
St.Helens_Island	Kelp_bed_16m	SeapHox logger	2014-07-27 01:30:00	8.12095	N/A
St.Helens_Island	Kelp_bed_16m	SeapHox logger	2014-07-27 02:00:00	8.12132	N/A
St.Helens_Island	Kelp_bed_16m	SeapHox logger	2014-07-27 02:30:00	8.11909	N/A
St.Helens_Island	Kelp_bed_16m	SeapHox logger	2014-07-27 03:00:00	8.1208	N/A
St.Helens_Island	Kelp_bed_16m	SeapHox logger	2014-07-27 03:30:00	8.12228	N/A
St.Helens_Island	Kelp_bed_16m	SeapHox logger	2014-07-27 04:00:00	8.13276	N/A
St.Helens_Island	Kelp_bed_16m	SeapHox logger	2014-07-27 04:30:00	8.13677	N/A
St.Helens_Island	Kelp_bed_16m	SeapHox logger	2014-07-27 05:00:00	8.1314	N/A
St.Helens_Island	Kelp_bed_16m	SeapHox logger	2014-07-27 05:30:00	8.13293	N/A
St.Helens_Island	Kelp_bed_16m	SeapHox logger	2014-07-27 06:00:00	8.13656	N/A
St.Helens_Island	Kelp_bed_16m	SeapHox logger	2014-07-27 06:30:00	8.13281	N/A
St.Helens_Island	Kelp_bed_16m	SeapHox logger	2014-07-27 07:00:00	8.13059	N/A
St.Helens_Island	Kelp_bed_16m	SeapHox logger	2014-07-27 07:30:00	8.13287	N/A
St.Helens_Island	Kelp_bed_16m	SeapHox logger	2014-07-27 08:00:00	8.12111	N/A
St.Helens_Island	Kelp_bed_16m	SeapHox logger	2014-07-27 08:30:00	8.10857	N/A
St.Helens_Island	Kelp_bed_16m	SeapHox logger	2014-07-27 09:00:00	8.10622	N/A
St.Helens_Island	Kelp_bed_16m	SeapHox logger	2014-07-27 09:30:00	8.10461	N/A
St.Helens_Island	Kelp_bed_16m	SeapHox logger	2014-07-27 10:00:00	8.10192	N/A
St.Helens_Island	Kelp_bed_16m	SeapHox logger	2014-07-27 10:30:00	8.0983	N/A
St.Helens_Island	Kelp_bed_16m	SeapHox logger	2014-07-27 11:00:00	8.09848	N/A
St.Helens_Island	Kelp_bed_16m	SeapHox logger	2014-07-27 11:30:00	8.09573	N/A
St.Helens_Island	Kelp_bed_16m	SeapHox logger	2014-07-27 12:00:00	8.09754	N/A
St.Helens_Island	Kelp_bed_16m	SeapHox logger	2014-07-27 12:30:00	8.09823	N/A
St.Helens_Island	Kelp_bed_16m	SeapHox logger	2014-07-27 13:00:00	8.10289	N/A
St.Helens_Island	Kelp_bed_16m	SeapHox logger	2014-07-27 13:30:00	8.1053	N/A
St.Helens_Island	Kelp_bed_16m	SeapHox logger	2014-07-27 14:00:00	8.10655	N/A
St.Helens_Island	Kelp_bed_16m	SeapHox logger	2014-07-27 14:30:00	8.10826	N/A
St.Helens_Island	Kelp_bed_16m	SeapHox logger	2014-07-27 15:00:00	8.10975	N/A
St.Helens_Island	Kelp_bed_16m	SeapHox logger	2014-07-27 15:30:00	8.11239	N/A
St.Helens_Island	Kelp_bed_16m	SeapHox logger	2014-07-27 16:00:00	8.11314	N/A
St.Helens_Island	Kelp_bed_16m	SeapHox logger	2014-07-27 16:30:00	8.11259	N/A
St.Helens_Island	Kelp_bed_16m	SeapHox logger	2014-07-27 17:00:00	8.1106	N/A
St.Helens_Island	Kelp_bed_16m	SeapHox logger	2014-07-27 17:30:00	8.11309	N/A
St.Helens_Island	Kelp_bed_16m	SeapHox logger	2014-07-27 18:00:00	8.11567	N/A
St.Helens_Island	Kelp_bed_16m	SeapHox logger	2014-07-27 18:30:00	8.11423	N/A
St.Helens_Island	Kelp_bed_16m	SeapHox logger	2014-07-27 19:00:00	8.11507	N/A
St.Helens_Island	Kelp_bed_16m	SeapHox logger	2014-07-27 19:30:00	8.11394	N/A
St.Helens_Island	Kelp_bed_16m	SeapHox logger	2014-07-27 20:00:00	8.1148	N/A
St.Helens_Island	Kelp_bed_16m	SeapHox logger	2014-07-27 20:30:00	8.11668	N/A
St.Helens_Island	Kelp_bed_16m	SeapHox logger	2014-07-27 21:00:00	8.11553	N/A
St.Helens_Island	Kelp_bed_16m	SeapHox logger	2014-07-27 21:30:00	8.11682	N/A
St.Helens_Island	Kelp_bed_16m	SeapHox logger	2014-07-27 22:00:00	8.11432	N/A
St.Helens_Island	Kelp_bed_16m	SeapHox logger	2014-07-27 22:30:00	8.11637	N/A
St.Helens_Island	Kelp_bed_16m	SeapHox logger	2014-07-27 23:00:00	8.11698	N/A
St.Helens_Island	Kelp_bed_16m	SeapHox logger	2014-07-27 23:30:00	8.11964	N/A
St.Helens_Island	Kelp_bed_16m	SeapHox logger	2014-07-28	8.11994	N/A
St.Helens_Island	Kelp_bed_16m	SeapHox logger	2014-07-28 00:30:00	8.11966	N/A
St.Helens_Island	Kelp_bed_16m	SeapHox logger	2014-07-28 01:00:00	8.11999	N/A
St.Helens_Island	Kelp_bed_16m	SeapHox logger	2014-07-28 01:30:00	8.11847	N/A
St.Helens_Island	Kelp_bed_16m	SeapHox logger	2014-07-28 02:00:00	8.12097	N/A
St.Helens_Island	Kelp_bed_16m	SeapHox logger	2014-07-28 02:30:00	8.11875	N/A
St.Helens_Island	Kelp_bed_16m	SeapHox logger	2014-07-28 03:00:00	8.11876	N/A
St.Helens_Island	Kelp_bed_16m	SeapHox logger	2014-07-28 03:30:00	8.11904	N/A
St.Helens_Island	Kelp_bed_16m	SeapHox logger	2014-07-28 04:00:00	8.11698	N/A
St.Helens_Island	Kelp_bed_16m	SeapHox logger	2014-07-28 04:30:00	8.11993	N/A
St.Helens_Island	Kelp_bed_16m	SeapHox logger	2014-07-28 05:00:00	8.12032	N/A
St.Helens_Island	Kelp_bed_16m	SeapHox logger	2014-07-28 05:30:00	8.11964	N/A
St.Helens_Island	Kelp_bed_16m	SeapHox logger	2014-07-28 06:00:00	8.11985	N/A
St.Helens_Island	Kelp_bed_16m	SeapHox logger	2014-07-28 06:30:00	8.12056	N/A
St.Helens_Island	Kelp_bed_16m	SeapHox logger	2014-07-28 07:00:00	8.12107	N/A
St.Helens_Island	Kelp_bed_16m	SeapHox logger	2014-07-28 07:30:00	8.11858	N/A
St.Helens_Island	Kelp_bed_16m	SeapHox logger	2014-07-28 08:00:00	8.11647	N/A
St.Helens_Island	Kelp_bed_16m	SeapHox logger	2014-07-28 08:30:00	8.11513	N/A
St.Helens_Island	Kelp_bed_16m	SeapHox logger	2014-07-28 09:00:00	8.11616	N/A
St.Helens_Island	Kelp_bed_16m	SeapHox logger	2014-07-28 09:30:00	8.1146	N/A
St.Helens_Island	Kelp_bed_16m	SeapHox logger	2014-07-28 10:00:00	8.11366	N/A
St.Helens_Island	Kelp_bed_16m	SeapHox logger	2014-07-28 10:30:00	8.11289	N/A
St.Helens_Island	Kelp_bed_16m	SeapHox logger	2014-07-28 11:00:00	8.10853	N/A
St.Helens_Island	Kelp_bed_16m	SeapHox logger	2014-07-28 11:30:00	8.1075	N/A
St.Helens_Island	Kelp_bed_16m	SeapHox logger	2014-07-28 12:00:00	8.10711	N/A
St.Helens_Island	Kelp_bed_16m	SeapHox logger	2014-07-28 12:30:00	8.10342	N/A
St.Helens_Island	Kelp_bed_16m	SeapHox logger	2014-07-28 13:00:00	8.10316	N/A
St.Helens_Island	Kelp_bed_16m	SeapHox logger	2014-07-28 13:30:00	8.10658	N/A
St.Helens_Island	Kelp_bed_16m	SeapHox logger	2014-07-28 14:00:00	8.10755	N/A
St.Helens_Island	Kelp_bed_16m	SeapHox logger	2014-07-28 14:30:00	8.11153	N/A
St.Helens_Island	Kelp_bed_16m	SeapHox logger	2014-07-28 15:00:00	8.11115	N/A
St.Helens_Island	Kelp_bed_16m	SeapHox logger	2014-07-28 15:30:00	8.11346	N/A
St.Helens_Island	Kelp_bed_16m	SeapHox logger	2014-07-28 16:00:00	8.11543	N/A
St.Helens_Island	Kelp_bed_16m	SeapHox logger	2014-07-28 16:30:00	8.11592	N/A
St.Helens_Island	Kelp_bed_16m	SeapHox logger	2014-07-28 17:00:00	8.11545	N/A
St.Helens_Island	Kelp_bed_16m	SeapHox logger	2014-07-28 17:30:00	8.1162	N/A
St.Helens_Island	Kelp_bed_16m	SeapHox logger	2014-07-28 18:00:00	8.11589	N/A
St.Helens_Island	Kelp_bed_16m	SeapHox logger	2014-07-28 18:30:00	8.11921	N/A
St.Helens_Island	Kelp_bed_16m	SeapHox logger	2014-07-28 19:00:00	8.11776	N/A
St.Helens_Island	Kelp_bed_16m	SeapHox logger	2014-07-28 19:30:00	8.11739	N/A
St.Helens_Island	Kelp_bed_16m	SeapHox logger	2014-07-28 20:00:00	8.11801	N/A
St.Helens_Island	Kelp_bed_16m	SeapHox logger	2014-07-28 20:30:00	8.11656	N/A
St.Helens_Island	Kelp_bed_16m	SeapHox logger	2014-07-28 21:00:00	8.11568	N/A
St.Helens_Island	Kelp_bed_16m	SeapHox logger	2014-07-28 21:30:00	8.11574	N/A
St.Helens_Island	Kelp_bed_16m	SeapHox logger	2014-07-28 22:00:00	8.11634	N/A
St.Helens_Island	Kelp_bed_16m	SeapHox logger	2014-07-28 22:30:00	8.12227	N/A
St.Helens_Island	Kelp_bed_16m	SeapHox logger	2014-07-28 23:00:00	8.1201	N/A
St.Helens_Island	Kelp_bed_16m	SeapHox logger	2014-07-28 23:30:00	8.12184	N/A
St.Helens_Island	Kelp_bed_16m	SeapHox logger	2014-07-29	8.11758	N/A
St.Helens_Island	Kelp_bed_16m	SeapHox logger	2014-07-29 00:30:00	8.11646	N/A
St.Helens_Island	Kelp_bed_16m	SeapHox logger	2014-07-29 01:00:00	8.11906	N/A
St.Helens_Island	Kelp_bed_16m	SeapHox logger	2014-07-29 01:30:00	8.12172	N/A
St.Helens_Island	Kelp_bed_16m	SeapHox logger	2014-07-29 02:00:00	8.12329	N/A
St.Helens_Island	Kelp_bed_16m	SeapHox logger	2014-07-29 02:30:00	8.11865	N/A
St.Helens_Island	Kelp_bed_16m	SeapHox logger	2014-07-29 03:00:00	8.11662	N/A
St.Helens_Island	Kelp_bed_16m	SeapHox logger	2014-07-29 03:30:00	8.11644	N/A
St.Helens_Island	Kelp_bed_16m	SeapHox logger	2014-07-29 04:00:00	8.1173	N/A
St.Helens_Island	Kelp_bed_16m	SeapHox logger	2014-07-29 04:30:00	8.11847	N/A
St.Helens_Island	Kelp_bed_16m	SeapHox logger	2014-07-29 05:00:00	8.11772	N/A
St.Helens_Island	Kelp_bed_16m	SeapHox logger	2014-07-29 05:30:00	8.11961	N/A
St.Helens_Island	Kelp_bed_16m	SeapHox logger	2014-07-29 06:00:00	8.11907	N/A
St.Helens_Island	Kelp_bed_16m	SeapHox logger	2014-07-29 06:30:00	8.11788	N/A
St.Helens_Island	Kelp_bed_16m	SeapHox logger	2014-07-29 07:00:00	8.11635	N/A
St.Helens_Island	Kelp_bed_16m	SeapHox logger	2014-07-29 07:30:00	8.11439	N/A
St.Helens_Island	Kelp_bed_16m	SeapHox logger	2014-07-29 08:00:00	8.11038	N/A
St.Helens_Island	Kelp_bed_16m	SeapHox logger	2014-07-29 08:30:00	8.11047	N/A
St.Helens_Island	Kelp_bed_16m	SeapHox logger	2014-07-29 09:00:00	8.10624	N/A
St.Helens_Island	Kelp_bed_16m	SeapHox logger	2014-07-29 09:30:00	8.10359	N/A
St.Helens_Island	Kelp_bed_16m	SeapHox logger	2014-07-29 10:00:00	8.10081	N/A
St.Helens_Island	Kelp_bed_16m	SeapHox logger	2014-07-29 10:30:00	8.09778	N/A
St.Helens_Island	Kelp_bed_16m	SeapHox logger	2014-07-29 11:00:00	8.10271	N/A
St.Helens_Island	Kelp_bed_16m	SeapHox logger	2014-07-29 11:30:00	8.10617	N/A
St.Helens_Island	Kelp_bed_16m	SeapHox logger	2014-07-29 12:00:00	8.10816	N/A
St.Helens_Island	Kelp_bed_16m	SeapHox logger	2014-07-29 12:30:00	8.10395	N/A
St.Helens_Island	Kelp_bed_16m	SeapHox logger	2014-07-29 13:00:00	8.10371	N/A
St.Helens_Island	Kelp_bed_16m	SeapHox logger	2014-07-29 13:30:00	8.10283	N/A
St.Helens_Island	Kelp_bed_16m	SeapHox logger	2014-07-29 14:00:00	8.10453	N/A
St.Helens_Island	Kelp_bed_16m	SeapHox logger	2014-07-29 14:30:00	8.10598	N/A
St.Helens_Island	Kelp_bed_16m	SeapHox logger	2014-07-29 15:00:00	8.10942	N/A
St.Helens_Island	Kelp_bed_16m	SeapHox logger	2014-07-29 15:30:00	8.11094	N/A
St.Helens_Island	Kelp_bed_16m	SeapHox logger	2014-07-29 16:00:00	8.11106	N/A
St.Helens_Island	Kelp_bed_16m	SeapHox logger	2014-07-29 16:30:00	8.11323	N/A
St.Helens_Island	Kelp_bed_16m	SeapHox logger	2014-07-29 17:00:00	8.11331	N/A
St.Helens_Island	Kelp_bed_16m	SeapHox logger	2014-07-29 17:30:00	8.11496	N/A
St.Helens_Island	Kelp_bed_16m	SeapHox logger	2014-07-29 18:00:00	8.11505	N/A
St.Helens_Island	Kelp_bed_16m	SeapHox logger	2014-07-29 18:30:00	8.11387	N/A
St.Helens_Island	Kelp_bed_16m	SeapHox logger	2014-07-29 19:00:00	8.1141	N/A
St.Helens_Island	Kelp_bed_16m	SeapHox logger	2014-07-29 19:30:00	8.11152	N/A
St.Helens_Island	Kelp_bed_16m	SeapHox logger	2014-07-29 20:00:00	8.11321	N/A
St.Helens_Island	Kelp_bed_16m	SeapHox logger	2014-07-29 20:30:00	8.11265	N/A
St.Helens_Island	Kelp_bed_16m	SeapHox logger	2014-07-29 21:00:00	8.11375	N/A
St.Helens_Island	Kelp_bed_16m	SeapHox logger	2014-07-29 21:30:00	8.11937	N/A
St.Helens_Island	Kelp_bed_16m	SeapHox logger	2014-07-29 22:00:00	8.11782	N/A
St.Helens_Island	Kelp_bed_16m	SeapHox logger	2014-07-29 22:30:00	8.11401	N/A
St.Helens_Island	Kelp_bed_16m	SeapHox logger	2014-07-29 23:00:00	8.11515	N/A
St.Helens_Island	Kelp_bed_16m	SeapHox logger	2014-07-29 23:30:00	8.11374	N/A
St.Helens_Island	Kelp_bed_16m	SeapHox logger	2014-07-30	8.11232	N/A
St.Helens_Island	Kelp_bed_16m	SeapHox logger	2014-07-30 00:30:00	8.11349	N/A
St.Helens_Island	Kelp_bed_16m	SeapHox logger	2014-07-30 01:00:00	8.11141	N/A
St.Helens_Island	Kelp_bed_16m	SeapHox logger	2014-07-30 01:30:00	8.1136	N/A
St.Helens_Island	Kelp_bed_16m	SeapHox logger	2014-07-30 02:00:00	8.11403	N/A
St.Helens_Island	Kelp_bed_16m	SeapHox logger	2014-07-30 02:30:00	8.11309	N/A
St.Helens_Island	Kelp_bed_16m	SeapHox logger	2014-07-30 03:00:00	8.11485	N/A
St.Helens_Island	Kelp_bed_16m	SeapHox logger	2014-07-30 03:30:00	8.11702	N/A
St.Helens_Island	Kelp_bed_16m	SeapHox logger	2014-07-30 04:00:00	8.11675	N/A
St.Helens_Island	Kelp_bed_16m	SeapHox logger	2014-07-30 04:30:00	8.11428	N/A
St.Helens_Island	Kelp_bed_16m	SeapHox logger	2014-07-30 05:00:00	8.11769	N/A
St.Helens_Island	Kelp_bed_16m	SeapHox logger	2014-07-30 05:30:00	8.11843	N/A
St.Helens_Island	Kelp_bed_16m	SeapHox logger	2014-07-30 06:00:00	8.11857	N/A
St.Helens_Island	Kelp_bed_16m	SeapHox logger	2014-07-30 06:30:00	8.11789	N/A
St.Helens_Island	Kelp_bed_16m	SeapHox logger	2014-07-30 07:00:00	8.11553	N/A
St.Helens_Island	Kelp_bed_16m	SeapHox logger	2014-07-30 07:30:00	8.11421	N/A
St.Helens_Island	Kelp_bed_16m	SeapHox logger	2014-07-30 08:00:00	8.11031	N/A
St.Helens_Island	Kelp_bed_16m	SeapHox logger	2014-07-30 08:30:00	8.11005	N/A
St.Helens_Island	Kelp_bed_16m	SeapHox logger	2014-07-30 09:00:00	8.10611	N/A
St.Helens_Island	Kelp_bed_16m	SeapHox logger	2014-07-30 09:30:00	8.10426	N/A
St.Helens_Island	Kelp_bed_16m	SeapHox logger	2014-07-30 10:00:00	8.10786	N/A
St.Helens_Island	Kelp_bed_16m	SeapHox logger	2014-07-30 10:30:00	8.10907	N/A
St.Helens_Island	Kelp_bed_16m	SeapHox logger	2014-07-30 11:00:00	8.10805	N/A
St.Helens_Island	Kelp_bed_16m	SeapHox logger	2014-07-30 11:30:00	8.10711	N/A
St.Helens_Island	Kelp_bed_16m	SeapHox logger	2014-07-30 12:00:00	8.10936	N/A
St.Helens_Island	Kelp_bed_16m	SeapHox logger	2014-07-30 12:30:00	8.10818	N/A
St.Helens_Island	Kelp_bed_16m	SeapHox logger	2014-07-30 13:00:00	8.10691	N/A
St.Helens_Island	Kelp_bed_16m	SeapHox logger	2014-07-30 13:30:00	8.11194	N/A
St.Helens_Island	Kelp_bed_16m	SeapHox logger	2014-07-30 14:00:00	8.11139	N/A
St.Helens_Island	Kelp_bed_16m	SeapHox logger	2014-07-30 14:30:00	8.11207	N/A
St.Helens_Island	Kelp_bed_16m	SeapHox logger	2014-07-30 15:00:00	8.11443	N/A
St.Helens_Island	Kelp_bed_16m	SeapHox logger	2014-07-30 15:30:00	8.11685	N/A
St.Helens_Island	Kelp_bed_16m	SeapHox logger	2014-07-30 16:00:00	8.11977	N/A
St.Helens_Island	Kelp_bed_16m	SeapHox logger	2014-07-30 16:30:00	8.12058	N/A
St.Helens_Island	Kelp_bed_16m	SeapHox logger	2014-07-30 17:00:00	8.11999	N/A
St.Helens_Island	Kelp_bed_16m	SeapHox logger	2014-07-30 17:30:00	8.12127	N/A
St.Helens_Island	Kelp_bed_16m	SeapHox logger	2014-07-30 18:00:00	8.11993	N/A
St.Helens_Island	Kelp_bed_16m	SeapHox logger	2014-07-30 18:30:00	8.11971	N/A
St.Helens_Island	Kelp_bed_16m	SeapHox logger	2014-07-30 19:00:00	8.11993	N/A
St.Helens_Island	Kelp_bed_16m	SeapHox logger	2014-07-30 19:30:00	8.11928	N/A
St.Helens_Island	Kelp_bed_16m	SeapHox logger	2014-07-30 20:00:00	8.11784	N/A
St.Helens_Island	Kelp_bed_16m	SeapHox logger	2014-07-30 20:30:00	8.11928	N/A
St.Helens_Island	Kelp_bed_16m	SeapHox logger	2014-07-30 21:00:00	8.12279	N/A
St.Helens_Island	Kelp_bed_16m	SeapHox logger	2014-07-30 21:30:00	8.1258	N/A
St.Helens_Island	Kelp_bed_16m	SeapHox logger	2014-07-30 22:00:00	8.12065	N/A
St.Helens_Island	Kelp_bed_16m	SeapHox logger	2014-07-30 22:30:00	8.12042	N/A
St.Helens_Island	Kelp_bed_16m	SeapHox logger	2014-07-30 23:00:00	8.12044	N/A
St.Helens_Island	Kelp_bed_16m	SeapHox logger	2014-07-30 23:30:00	8.11891	N/A
St.Helens_Island	Kelp_bed_16m	SeapHox logger	2014-07-31	8.11876	N/A
St.Helens_Island	Kelp_bed_16m	SeapHox logger	2014-07-31 00:30:00	8.11944	N/A
St.Helens_Island	Kelp_bed_16m	SeapHox logger	2014-07-31 01:00:00	8.11721	N/A
St.Helens_Island	Kelp_bed_16m	SeapHox logger	2014-07-31 01:30:00	8.11929	N/A
St.Helens_Island	Kelp_bed_16m	SeapHox logger	2014-07-31 02:00:00	8.11944	N/A
St.Helens_Island	Kelp_bed_16m	SeapHox logger	2014-07-31 02:30:00	8.11834	N/A
St.Helens_Island	Kelp_bed_16m	SeapHox logger	2014-07-31 03:00:00	8.1175	N/A
St.Helens_Island	Kelp_bed_16m	SeapHox logger	2014-07-31 03:30:00	8.11567	N/A
St.Helens_Island	Kelp_bed_16m	SeapHox logger	2014-07-31 04:00:00	8.11758	N/A
St.Helens_Island	Kelp_bed_16m	SeapHox logger	2014-07-31 04:30:00	8.11561	N/A
St.Helens_Island	Kelp_bed_16m	SeapHox logger	2014-07-31 05:00:00	8.11761	N/A
St.Helens_Island	Kelp_bed_16m	SeapHox logger	2014-07-31 05:30:00	8.11809	N/A
St.Helens_Island	Kelp_bed_16m	SeapHox logger	2014-07-31 06:00:00	8.11835	N/A
St.Helens_Island	Kelp_bed_16m	SeapHox logger	2014-07-31 06:30:00	8.11764	N/A
St.Helens_Island	Kelp_bed_16m	SeapHox logger	2014-07-31 07:00:00	8.11409	N/A
St.Helens_Island	Kelp_bed_16m	SeapHox logger	2014-07-31 07:30:00	8.11465	N/A
St.Helens_Island	Kelp_bed_16m	SeapHox logger	2014-07-31 08:00:00	8.11434	N/A
St.Helens_Island	Kelp_bed_16m	SeapHox logger	2014-07-31 08:30:00	8.11469	N/A
St.Helens_Island	Kelp_bed_16m	SeapHox logger	2014-07-31 09:00:00	8.11657	N/A
St.Helens_Island	Kelp_bed_16m	SeapHox logger	2014-07-31 09:30:00	8.11562	N/A
St.Helens_Island	Kelp_bed_16m	SeapHox logger	2014-07-31 10:00:00	8.11586	N/A
St.Helens_Island	Kelp_bed_16m	SeapHox logger	2014-07-31 10:30:00	8.11503	N/A
St.Helens_Island	Kelp_bed_16m	SeapHox logger	2014-07-31 11:00:00	8.11652	N/A
St.Helens_Island	Kelp_bed_16m	SeapHox logger	2014-07-31 11:30:00	8.1146	N/A
St.Helens_Island	Kelp_bed_16m	SeapHox logger	2014-07-31 12:00:00	8.11493	N/A
St.Helens_Island	Kelp_bed_16m	SeapHox logger	2014-07-31 12:30:00	8.11589	N/A
St.Helens_Island	Kelp_bed_16m	SeapHox logger	2014-07-31 13:00:00	8.11747	N/A
St.Helens_Island	Kelp_bed_16m	SeapHox logger	2014-07-31 13:30:00	8.11892	N/A
St.Helens_Island	Kelp_bed_16m	SeapHox logger	2014-07-31 14:00:00	8.12051	N/A
St.Helens_Island	Kelp_bed_16m	SeapHox logger	2014-07-31 14:30:00	8.12024	N/A
St.Helens_Island	Kelp_bed_16m	SeapHox logger	2014-07-31 15:00:00	8.12213	N/A
St.Helens_Island	Kelp_bed_16m	SeapHox logger	2014-07-31 15:30:00	8.12392	N/A
St.Helens_Island	Kelp_bed_16m	SeapHox logger	2014-07-31 16:00:00	8.1244	N/A
St.Helens_Island	Kelp_bed_16m	SeapHox logger	2014-07-31 16:30:00	8.1242	N/A
St.Helens_Island	Kelp_bed_16m	SeapHox logger	2014-07-31 17:00:00	8.12553	N/A
St.Helens_Island	Kelp_bed_16m	SeapHox logger	2014-07-31 17:30:00	8.12654	N/A
St.Helens_Island	Kelp_bed_16m	SeapHox logger	2014-07-31 18:00:00	8.12719	N/A
St.Helens_Island	Kelp_bed_16m	SeapHox logger	2014-07-31 18:30:00	8.12838	N/A
St.Helens_Island	Kelp_bed_16m	SeapHox logger	2014-07-31 19:00:00	8.12867	N/A
St.Helens_Island	Kelp_bed_16m	SeapHox logger	2014-07-31 19:30:00	8.12729	N/A
St.Helens_Island	Kelp_bed_16m	SeapHox logger	2014-07-31 20:00:00	8.12747	N/A
St.Helens_Island	Kelp_bed_16m	SeapHox logger	2014-07-31 20:30:00	8.12745	N/A
St.Helens_Island	Kelp_bed_16m	SeapHox logger	2014-07-31 21:00:00	8.12568	N/A
St.Helens_Island	Kelp_bed_16m	SeapHox logger	2014-07-31 21:30:00	8.12437	N/A
St.Helens_Island	Kelp_bed_16m	SeapHox logger	2014-07-31 22:00:00	8.12343	N/A
St.Helens_Island	Kelp_bed_16m	SeapHox logger	2014-07-31 22:30:00	8.12182	N/A
St.Helens_Island	Kelp_bed_16m	SeapHox logger	2014-07-31 23:00:00	8.12099	N/A
St.Helens_Island	Kelp_bed_16m	SeapHox logger	2014-07-31 23:30:00	8.12073	N/A
St.Helens_Island	Kelp_bed_16m	SeapHox logger	2014-08-01	8.12086	N/A
St.Helens_Island	Kelp_bed_16m	SeapHox logger	2014-08-01 00:30:00	8.12043	N/A
St.Helens_Island	Kelp_bed_16m	SeapHox logger	2014-08-01 01:00:00	8.11872	N/A
St.Helens_Island	Kelp_bed_16m	SeapHox logger	2014-08-01 01:30:00	8.11899	N/A
St.Helens_Island	Kelp_bed_16m	SeapHox logger	2014-08-01 02:00:00	8.11973	N/A
St.Helens_Island	Kelp_bed_16m	SeapHox logger	2014-08-01 02:30:00	8.12082	N/A
St.Helens_Island	Kelp_bed_16m	SeapHox logger	2014-08-01 03:00:00	8.12312	N/A
St.Helens_Island	Kelp_bed_16m	SeapHox logger	2014-08-01 03:30:00	8.12098	N/A
St.Helens_Island	Kelp_bed_16m	SeapHox logger	2014-08-01 04:00:00	8.12253	N/A
St.Helens_Island	Kelp_bed_16m	SeapHox logger	2014-08-01 04:30:00	8.12199	N/A
St.Helens_Island	Kelp_bed_16m	SeapHox logger	2014-08-01 05:00:00	8.12255	N/A
St.Helens_Island	Kelp_bed_16m	SeapHox logger	2014-08-01 05:30:00	8.12386	N/A
St.Helens_Island	Kelp_bed_16m	SeapHox logger	2014-08-01 06:00:00	8.1254	N/A
St.Helens_Island	Kelp_bed_16m	SeapHox logger	2014-08-01 06:30:00	8.12669	N/A
St.Helens_Island	Kelp_bed_16m	SeapHox logger	2014-08-01 07:00:00	8.12388	N/A
St.Helens_Island	Kelp_bed_16m	SeapHox logger	2014-08-01 07:30:00	8.1224	N/A
St.Helens_Island	Kelp_bed_16m	SeapHox logger	2014-08-01 08:00:00	8.11807	N/A
St.Helens_Island	Kelp_bed_16m	SeapHox logger	2014-08-01 08:30:00	8.1184	N/A
St.Helens_Island	Kelp_bed_16m	SeapHox logger	2014-08-01 09:00:00	8.11799	N/A
St.Helens_Island	Kelp_bed_16m	SeapHox logger	2014-08-01 09:30:00	8.11145	N/A
St.Helens_Island	Kelp_bed_16m	SeapHox logger	2014-08-01 10:00:00	8.11202	N/A
St.Helens_Island	Kelp_bed_16m	SeapHox logger	2014-08-01 10:30:00	8.11375	N/A
St.Helens_Island	Kelp_bed_16m	SeapHox logger	2014-08-01 11:00:00	8.1134	N/A
St.Helens_Island	Kelp_bed_16m	SeapHox logger	2014-08-01 11:30:00	8.11138	N/A
St.Helens_Island	Kelp_bed_16m	SeapHox logger	2014-08-01 12:00:00	8.10985	N/A
St.Helens_Island	Kelp_bed_16m	SeapHox logger	2014-08-01 12:30:00	8.11214	N/A
St.Helens_Island	Kelp_bed_16m	SeapHox logger	2014-08-01 13:00:00	8.11439	N/A
St.Helens_Island	Kelp_bed_16m	SeapHox logger	2014-08-01 13:30:00	8.11143	N/A
St.Helens_Island	Kelp_bed_16m	SeapHox logger	2014-08-01 14:00:00	8.10993	N/A
St.Helens_Island	Kelp_bed_16m	SeapHox logger	2014-08-01 14:30:00	8.1157	N/A
St.Helens_Island	Kelp_bed_16m	SeapHox logger	2014-08-01 15:00:00	8.11816	N/A
St.Helens_Island	Kelp_bed_16m	SeapHox logger	2014-08-01 15:30:00	8.12018	N/A
St.Helens_Island	Kelp_bed_16m	SeapHox logger	2014-08-01 16:00:00	8.123	N/A
St.Helens_Island	Kelp_bed_16m	SeapHox logger	2014-08-01 16:30:00	8.12332	N/A
St.Helens_Island	Kelp_bed_16m	SeapHox logger	2014-08-01 17:00:00	8.12503	N/A
St.Helens_Island	Kelp_bed_16m	SeapHox logger	2014-08-01 17:30:00	8.12466	N/A
St.Helens_Island	Kelp_bed_16m	SeapHox logger	2014-08-01 18:00:00	8.12492	N/A
St.Helens_Island	Kelp_bed_16m	SeapHox logger	2014-08-01 18:30:00	8.11912	N/A
St.Helens_Island	Kelp_bed_16m	SeapHox logger	2014-08-01 19:00:00	8.11555	N/A
St.Helens_Island	Kelp_bed_16m	SeapHox logger	2014-08-01 19:30:00	8.10923	N/A
St.Helens_Island	Kelp_bed_16m	SeapHox logger	2014-08-01 20:00:00	8.11319	N/A
St.Helens_Island	Kelp_bed_16m	SeapHox logger	2014-08-01 20:30:00	8.11613	N/A
St.Helens_Island	Kelp_bed_16m	SeapHox logger	2014-08-01 21:00:00	8.11814	N/A
St.Helens_Island	Kelp_bed_16m	SeapHox logger	2014-08-01 21:30:00	8.11754	N/A
St.Helens_Island	Kelp_bed_16m	SeapHox logger	2014-08-01 22:00:00	8.12707	N/A
St.Helens_Island	Kelp_bed_16m	SeapHox logger	2014-08-01 22:30:00	8.12925	N/A
St.Helens_Island	Kelp_bed_16m	SeapHox logger	2014-08-01 23:00:00	8.13166	N/A
St.Helens_Island	Kelp_bed_16m	SeapHox logger	2014-08-01 23:30:00	8.1332	N/A
St.Helens_Island	Kelp_bed_16m	SeapHox logger	2014-08-02	8.13643	N/A
St.Helens_Island	Kelp_bed_16m	SeapHox logger	2014-08-02 00:30:00	8.13946	N/A
St.Helens_Island	Kelp_bed_16m	SeapHox logger	2014-08-02 01:00:00	8.13828	N/A
St.Helens_Island	Kelp_bed_16m	SeapHox logger	2014-08-02 01:30:00	8.13759	N/A
St.Helens_Island	Kelp_bed_16m	SeapHox logger	2014-08-02 02:00:00	8.12553	N/A
St.Helens_Island	Kelp_bed_16m	SeapHox logger	2014-08-02 02:30:00	8.12223	N/A
St.Helens_Island	Kelp_bed_16m	SeapHox logger	2014-08-02 03:00:00	8.12281	N/A
St.Helens_Island	Kelp_bed_16m	SeapHox logger	2014-08-02 03:30:00	8.12733	N/A
St.Helens_Island	Kelp_bed_16m	SeapHox logger	2014-08-02 04:00:00	8.14417	N/A
St.Helens_Island	Kelp_bed_16m	SeapHox logger	2014-08-02 04:30:00	8.15417	N/A
St.Helens_Island	Kelp_bed_16m	SeapHox logger	2014-08-02 05:00:00	8.15406	N/A
St.Helens_Island	Kelp_bed_16m	SeapHox logger	2014-08-02 05:30:00	8.15075	N/A
St.Helens_Island	Kelp_bed_16m	SeapHox logger	2014-08-02 06:00:00	8.14514	N/A
St.Helens_Island	Kelp_bed_16m	SeapHox logger	2014-08-02 06:30:00	8.13547	N/A
St.Helens_Island	Kelp_bed_16m	SeapHox logger	2014-08-02 07:00:00	8.13312	N/A
St.Helens_Island	Kelp_bed_16m	SeapHox logger	2014-08-02 07:30:00	8.12869	N/A
St.Helens_Island	Kelp_bed_16m	SeapHox logger	2014-08-02 08:00:00	8.12562	N/A
St.Helens_Island	Kelp_bed_16m	SeapHox logger	2014-08-02 08:30:00	8.12103	N/A
St.Helens_Island	Kelp_bed_16m	SeapHox logger	2014-08-02 09:00:00	8.11181	N/A
St.Helens_Island	Kelp_bed_16m	SeapHox logger	2014-08-02 09:30:00	8.103	N/A
St.Helens_Island	Kelp_bed_16m	SeapHox logger	2014-08-02 10:00:00	8.09727	N/A
St.Helens_Island	Kelp_bed_16m	SeapHox logger	2014-08-02 10:30:00	8.09929	N/A
St.Helens_Island	Kelp_bed_16m	SeapHox logger	2014-08-02 11:00:00	8.10903	N/A
St.Helens_Island	Kelp_bed_16m	SeapHox logger	2014-08-02 11:30:00	8.11053	N/A
St.Helens_Island	Kelp_bed_16m	SeapHox logger	2014-08-02 12:00:00	8.11179	N/A
St.Helens_Island	Kelp_bed_16m	SeapHox logger	2014-08-02 12:30:00	8.11016	N/A
St.Helens_Island	Kelp_bed_16m	SeapHox logger	2014-08-02 13:00:00	8.07704	N/A
St.Helens_Island	Kelp_bed_16m	SeapHox logger	2014-08-02 13:30:00	8.10097	N/A
St.Helens_Island	Kelp_bed_16m	SeapHox logger	2014-08-02 14:00:00	8.10596	N/A
St.Helens_Island	Kelp_bed_16m	SeapHox logger	2014-08-02 14:30:00	8.10226	N/A
St.Helens_Island	Kelp_bed_16m	SeapHox logger	2014-08-02 15:00:00	8.08763	N/A
St.Helens_Island	Kelp_bed_16m	SeapHox logger	2014-08-02 15:30:00	8.08165	N/A
St.Helens_Island	Kelp_bed_16m	SeapHox logger	2014-08-02 16:00:00	8.08349	N/A
St.Helens_Island	Kelp_bed_16m	SeapHox logger	2014-08-02 16:30:00	8.09629	N/A
St.Helens_Island	Kelp_bed_16m	SeapHox logger	2014-08-02 17:00:00	8.09869	N/A
St.Helens_Island	Kelp_bed_16m	SeapHox logger	2014-08-02 17:30:00	8.09801	N/A
St.Helens_Island	Kelp_bed_16m	SeapHox logger	2014-08-02 18:00:00	8.09459	N/A
St.Helens_Island	Kelp_bed_16m	SeapHox logger	2014-08-02 18:30:00	8.10458	N/A
St.Helens_Island	Kelp_bed_16m	SeapHox logger	2014-08-02 19:00:00	8.1154	N/A
St.Helens_Island	Kelp_bed_16m	SeapHox logger	2014-08-02 19:30:00	8.11982	N/A
St.Helens_Island	Kelp_bed_16m	SeapHox logger	2014-08-02 20:00:00	8.11948	N/A
St.Helens_Island	Kelp_bed_16m	SeapHox logger	2014-08-02 20:30:00	8.12018	N/A
St.Helens_Island	Kelp_bed_16m	SeapHox logger	2014-08-02 21:00:00	8.11987	N/A
St.Helens_Island	Kelp_bed_16m	SeapHox logger	2014-08-02 21:30:00	8.12219	N/A
St.Helens_Island	Kelp_bed_16m	SeapHox logger	2014-08-02 22:00:00	8.12064	N/A
St.Helens_Island	Kelp_bed_16m	SeapHox logger	2014-08-02 22:30:00	8.12079	N/A
St.Helens_Island	Kelp_bed_16m	SeapHox logger	2014-08-02 23:00:00	8.12524	N/A
St.Helens_Island	Kelp_bed_16m	SeapHox logger	2014-08-02 23:30:00	8.12203	N/A
St.Helens_Island	Kelp_bed_16m	SeapHox logger	2014-08-03	8.12677	N/A
St.Helens_Island	Kelp_bed_16m	SeapHox logger	2014-08-03 00:30:00	8.12846	N/A
St.Helens_Island	Kelp_bed_16m	SeapHox logger	2014-08-03 01:00:00	8.12092	N/A
St.Helens_Island	Kelp_bed_16m	SeapHox logger	2014-08-03 01:30:00	8.11924	N/A
St.Helens_Island	Kelp_bed_16m	SeapHox logger	2014-08-03 02:00:00	8.11765	N/A
St.Helens_Island	Kelp_bed_16m	SeapHox logger	2014-08-03 02:30:00	8.11684	N/A
St.Helens_Island	Kelp_bed_16m	SeapHox logger	2014-08-03 03:00:00	8.11981	N/A
St.Helens_Island	Kelp_bed_16m	SeapHox logger	2014-08-03 03:30:00	8.11858	N/A
St.Helens_Island	Kelp_bed_16m	SeapHox logger	2014-08-03 04:00:00	8.11955	N/A
St.Helens_Island	Kelp_bed_16m	SeapHox logger	2014-08-03 04:30:00	8.11842	N/A
St.Helens_Island	Kelp_bed_16m	SeapHox logger	2014-08-03 05:00:00	8.11932	N/A
St.Helens_Island	Kelp_bed_16m	SeapHox logger	2014-08-03 05:30:00	8.12381	N/A
St.Helens_Island	Kelp_bed_16m	SeapHox logger	2014-08-03 06:00:00	8.12251	N/A
St.Helens_Island	Kelp_bed_16m	SeapHox logger	2014-08-03 06:30:00	8.1245	N/A
St.Helens_Island	Kelp_bed_16m	SeapHox logger	2014-08-03 07:00:00	8.12224	N/A
St.Helens_Island	Kelp_bed_16m	SeapHox logger	2014-08-03 07:30:00	8.12238	N/A
St.Helens_Island	Kelp_bed_16m	SeapHox logger	2014-08-03 08:00:00	8.11081	N/A
St.Helens_Island	Kelp_bed_16m	SeapHox logger	2014-08-03 08:30:00	8.10971	N/A
St.Helens_Island	Kelp_bed_16m	SeapHox logger	2014-08-03 09:00:00	8.10464	N/A
St.Helens_Island	Kelp_bed_16m	SeapHox logger	2014-08-03 09:30:00	8.10544	N/A
St.Helens_Island	Kelp_bed_16m	SeapHox logger	2014-08-03 10:00:00	8.10299	N/A
St.Helens_Island	Kelp_bed_16m	SeapHox logger	2014-08-03 10:30:00	8.09683	N/A
St.Helens_Island	Kelp_bed_16m	SeapHox logger	2014-08-03 11:00:00	8.09808	N/A
St.Helens_Island	Kelp_bed_16m	SeapHox logger	2014-08-03 11:30:00	8.09994	N/A
St.Helens_Island	Kelp_bed_16m	SeapHox logger	2014-08-03 12:00:00	8.10091	N/A
St.Helens_Island	Kelp_bed_16m	SeapHox logger	2014-08-03 12:30:00	8.10066	N/A
St.Helens_Island	Kelp_bed_16m	SeapHox logger	2014-08-03 13:00:00	8.10463	N/A
St.Helens_Island	Kelp_bed_16m	SeapHox logger	2014-08-03 13:30:00	8.10189	N/A
St.Helens_Island	Kelp_bed_16m	SeapHox logger	2014-08-03 14:00:00	8.10338	N/A
St.Helens_Island	Kelp_bed_16m	SeapHox logger	2014-08-03 14:30:00	8.10618	N/A
St.Helens_Island	Kelp_bed_16m	SeapHox logger	2014-08-03 15:00:00	8.09947	N/A
St.Helens_Island	Kelp_bed_16m	SeapHox logger	2014-08-03 15:30:00	8.1043	N/A
St.Helens_Island	Kelp_bed_16m	SeapHox logger	2014-08-03 16:00:00	8.10277	N/A
St.Helens_Island	Kelp_bed_16m	SeapHox logger	2014-08-03 16:30:00	8.10701	N/A
St.Helens_Island	Kelp_bed_16m	SeapHox logger	2014-08-03 17:00:00	8.108	N/A
St.Helens_Island	Kelp_bed_16m	SeapHox logger	2014-08-03 17:30:00	8.10904	N/A
St.Helens_Island	Kelp_bed_16m	SeapHox logger	2014-08-03 18:00:00	8.10951	N/A
St.Helens_Island	Kelp_bed_16m	SeapHox logger	2014-08-03 18:30:00	8.11107	N/A
St.Helens_Island	Kelp_bed_16m	SeapHox logger	2014-08-03 19:00:00	8.11208	N/A
St.Helens_Island	Kelp_bed_16m	SeapHox logger	2014-08-03 19:30:00	8.1111	N/A
St.Helens_Island	Kelp_bed_16m	SeapHox logger	2014-08-03 20:00:00	8.11413	N/A
St.Helens_Island	Kelp_bed_16m	SeapHox logger	2014-08-03 20:30:00	8.11485	N/A
St.Helens_Island	Kelp_bed_16m	SeapHox logger	2014-08-03 21:00:00	8.11555	N/A
St.Helens_Island	Kelp_bed_16m	SeapHox logger	2014-08-03 21:30:00	8.11655	N/A
St.Helens_Island	Kelp_bed_16m	SeapHox logger	2014-08-03 22:00:00	8.11787	N/A
St.Helens_Island	Kelp_bed_16m	SeapHox logger	2014-08-03 22:30:00	8.11894	N/A
St.Helens_Island	Kelp_bed_16m	SeapHox logger	2014-08-03 23:00:00	8.11714	N/A
St.Helens_Island	Kelp_bed_16m	SeapHox logger	2014-08-03 23:30:00	8.11737	N/A
St.Helens_Island	Kelp_bed_16m	SeapHox logger	2014-08-04	8.11708	N/A
St.Helens_Island	Kelp_bed_16m	SeapHox logger	2014-08-04 00:30:00	8.11796	N/A
St.Helens_Island	Kelp_bed_16m	SeapHox logger	2014-08-04 01:00:00	8.11851	N/A
St.Helens_Island	Kelp_bed_16m	SeapHox logger	2014-08-04 01:30:00	8.1173	N/A
St.Helens_Island	Kelp_bed_16m	SeapHox logger	2014-08-04 02:00:00	8.11546	N/A
St.Helens_Island	Kelp_bed_16m	SeapHox logger	2014-08-04 02:30:00	8.11625	N/A
St.Helens_Island	Kelp_bed_16m	SeapHox logger	2014-08-04 03:00:00	8.11646	N/A
St.Helens_Island	Kelp_bed_16m	SeapHox logger	2014-08-04 03:30:00	8.11625	N/A
St.Helens_Island	Kelp_bed_16m	SeapHox logger	2014-08-04 04:00:00	8.11508	N/A
St.Helens_Island	Kelp_bed_16m	SeapHox logger	2014-08-04 04:30:00	8.11438	N/A
St.Helens_Island	Kelp_bed_16m	SeapHox logger	2014-08-04 05:00:00	8.1143	N/A
St.Helens_Island	Kelp_bed_16m	SeapHox logger	2014-08-04 05:30:00	8.11567	N/A
St.Helens_Island	Kelp_bed_16m	SeapHox logger	2014-08-04 06:00:00	8.11505	N/A
St.Helens_Island	Kelp_bed_16m	SeapHox logger	2014-08-04 06:30:00	8.11519	N/A
St.Helens_Island	Kelp_bed_16m	SeapHox logger	2014-08-04 07:00:00	8.1153	N/A
St.Helens_Island	Kelp_bed_16m	SeapHox logger	2014-08-04 07:30:00	8.111	N/A
St.Helens_Island	Kelp_bed_16m	SeapHox logger	2014-08-04 08:00:00	8.1094	N/A
St.Helens_Island	Kelp_bed_16m	SeapHox logger	2014-08-04 08:30:00	8.10592	N/A
St.Helens_Island	Kelp_bed_16m	SeapHox logger	2014-08-04 09:00:00	8.10694	N/A
St.Helens_Island	Kelp_bed_16m	SeapHox logger	2014-08-04 09:30:00	8.10034	N/A
St.Helens_Island	Kelp_bed_16m	SeapHox logger	2014-08-04 10:00:00	8.09677	N/A
St.Helens_Island	Kelp_bed_16m	SeapHox logger	2014-08-04 10:30:00	8.09605	N/A
St.Helens_Island	Kelp_bed_16m	SeapHox logger	2014-08-04 11:00:00	8.09617	N/A
St.Helens_Island	Kelp_bed_16m	SeapHox logger	2014-08-04 11:30:00	8.10171	N/A
St.Helens_Island	Kelp_bed_16m	SeapHox logger	2014-08-04 12:00:00	8.10676	N/A
St.Helens_Island	Kelp_bed_16m	SeapHox logger	2014-08-04 12:30:00	8.10766	N/A
St.Helens_Island	Kelp_bed_16m	SeapHox logger	2014-08-04 13:00:00	8.10829	N/A
St.Helens_Island	Kelp_bed_16m	SeapHox logger	2014-08-04 13:30:00	8.10993	N/A
St.Helens_Island	Kelp_bed_16m	SeapHox logger	2014-08-04 14:00:00	8.11134	N/A
St.Helens_Island	Kelp_bed_16m	SeapHox logger	2014-08-04 14:30:00	8.11127	N/A
St.Helens_Island	Kelp_bed_16m	SeapHox logger	2014-08-04 15:00:00	8.11219	N/A
St.Helens_Island	Kelp_bed_16m	SeapHox logger	2014-08-04 15:30:00	8.11266	N/A
St.Helens_Island	Kelp_bed_16m	SeapHox logger	2014-08-04 16:00:00	8.1158	N/A
St.Helens_Island	Kelp_bed_16m	SeapHox logger	2014-08-04 16:30:00	8.11588	N/A
St.Helens_Island	Kelp_bed_16m	SeapHox logger	2014-08-04 17:00:00	8.11637	N/A
St.Helens_Island	Kelp_bed_16m	SeapHox logger	2014-08-04 17:30:00	8.1181	N/A
St.Helens_Island	Kelp_bed_16m	SeapHox logger	2014-08-04 18:00:00	8.11984	N/A
St.Helens_Island	Kelp_bed_16m	SeapHox logger	2014-08-04 18:30:00	8.12008	N/A
St.Helens_Island	Kelp_bed_16m	SeapHox logger	2014-08-04 19:00:00	8.12267	N/A
St.Helens_Island	Kelp_bed_16m	SeapHox logger	2014-08-04 19:30:00	8.12145	N/A
St.Helens_Island	Kelp_bed_16m	SeapHox logger	2014-08-04 20:00:00	8.11859	N/A
St.Helens_Island	Kelp_bed_16m	SeapHox logger	2014-08-04 20:30:00	8.11807	N/A
St.Helens_Island	Kelp_bed_16m	SeapHox logger	2014-08-04 21:00:00	8.11838	N/A
St.Helens_Island	Kelp_bed_16m	SeapHox logger	2014-08-04 21:30:00	8.11809	N/A
St.Helens_Island	Kelp_bed_16m	SeapHox logger	2014-08-04 22:00:00	8.11809	N/A
St.Helens_Island	Kelp_bed_16m	SeapHox logger	2014-08-04 22:30:00	8.11744	N/A
St.Helens_Island	Kelp_bed_16m	SeapHox logger	2014-08-04 23:00:00	8.12147	N/A
St.Helens_Island	Kelp_bed_16m	SeapHox logger	2014-08-04 23:30:00	8.12098	N/A
St.Helens_Island	Kelp_bed_16m	SeapHox logger	2014-08-05	8.12049	N/A
St.Helens_Island	Kelp_bed_16m	SeapHox logger	2014-08-05 00:30:00	8.12119	N/A
St.Helens_Island	Kelp_bed_16m	SeapHox logger	2014-08-05 01:00:00	8.12136	N/A
St.Helens_Island	Kelp_bed_16m	SeapHox logger	2014-08-05 01:30:00	8.12028	N/A
St.Helens_Island	Kelp_bed_16m	SeapHox logger	2014-08-05 02:00:00	8.12355	N/A
St.Helens_Island	Kelp_bed_16m	SeapHox logger	2014-08-05 02:30:00	8.12218	N/A
St.Helens_Island	Kelp_bed_16m	SeapHox logger	2014-08-05 03:00:00	8.11893	N/A
St.Helens_Island	Kelp_bed_16m	SeapHox logger	2014-08-05 03:30:00	8.11997	N/A
St.Helens_Island	Kelp_bed_16m	SeapHox logger	2014-08-05 04:00:00	8.11855	N/A
St.Helens_Island	Kelp_bed_16m	SeapHox logger	2014-08-05 04:30:00	8.12039	N/A
St.Helens_Island	Kelp_bed_16m	SeapHox logger	2014-08-05 05:00:00	8.12041	N/A
St.Helens_Island	Kelp_bed_16m	SeapHox logger	2014-08-05 05:30:00	8.12934	N/A
St.Helens_Island	Kelp_bed_16m	SeapHox logger	2014-08-05 06:00:00	8.1316	N/A
St.Helens_Island	Kelp_bed_16m	SeapHox logger	2014-08-05 06:30:00	8.12682	N/A
St.Helens_Island	Kelp_bed_16m	SeapHox logger	2014-08-05 07:00:00	8.11963	N/A
St.Helens_Island	Kelp_bed_16m	SeapHox logger	2014-08-05 07:30:00	8.12713	N/A
St.Helens_Island	Kelp_bed_16m	SeapHox logger	2014-08-05 08:00:00	8.12861	N/A
St.Helens_Island	Kelp_bed_16m	SeapHox logger	2014-08-05 08:30:00	8.11224	N/A
St.Helens_Island	Kelp_bed_16m	SeapHox logger	2014-08-05 09:00:00	8.10663	N/A
St.Helens_Island	Kelp_bed_16m	SeapHox logger	2014-08-05 09:30:00	8.10629	N/A
St.Helens_Island	Kelp_bed_16m	SeapHox logger	2014-08-05 10:00:00	8.10563	N/A
St.Helens_Island	Kelp_bed_16m	SeapHox logger	2014-08-05 10:30:00	8.10105	N/A
St.Helens_Island	Kelp_bed_16m	SeapHox logger	2014-08-05 11:00:00	8.0958	N/A
St.Helens_Island	Kelp_bed_16m	SeapHox logger	2014-08-05 11:30:00	8.10247	N/A
St.Helens_Island	Kelp_bed_16m	SeapHox logger	2014-08-05 12:00:00	8.10197	N/A
St.Helens_Island	Kelp_bed_16m	SeapHox logger	2014-08-05 12:30:00	8.10232	N/A
St.Helens_Island	Kelp_bed_16m	SeapHox logger	2014-08-05 13:00:00	8.10142	N/A
St.Helens_Island	Kelp_bed_16m	SeapHox logger	2014-08-05 13:30:00	8.10409	N/A
St.Helens_Island	Kelp_bed_16m	SeapHox logger	2014-08-05 14:00:00	8.10375	N/A
St.Helens_Island	Kelp_bed_16m	SeapHox logger	2014-08-05 14:30:00	8.1031	N/A
St.Helens_Island	Kelp_bed_16m	SeapHox logger	2014-08-05 15:00:00	8.10423	N/A
St.Helens_Island	Kelp_bed_16m	SeapHox logger	2014-08-05 15:30:00	8.10842	N/A
St.Helens_Island	Kelp_bed_16m	SeapHox logger	2014-08-05 16:00:00	8.11354	N/A
St.Helens_Island	Kelp_bed_16m	SeapHox logger	2014-08-05 16:30:00	8.11678	N/A
St.Helens_Island	Kelp_bed_16m	SeapHox logger	2014-08-05 17:00:00	8.11751	N/A
St.Helens_Island	Kelp_bed_16m	SeapHox logger	2014-08-05 17:30:00	8.11948	N/A
St.Helens_Island	Kelp_bed_16m	SeapHox logger	2014-08-05 18:00:00	8.11705	N/A
St.Helens_Island	Kelp_bed_16m	SeapHox logger	2014-08-05 18:30:00	8.11888	N/A
St.Helens_Island	Kelp_bed_16m	SeapHox logger	2014-08-05 19:00:00	8.11779	N/A
St.Helens_Island	Kelp_bed_16m	SeapHox logger	2014-08-05 19:30:00	8.11777	N/A
St.Helens_Island	Kelp_bed_16m	SeapHox logger	2014-08-05 20:00:00	8.11819	N/A
St.Helens_Island	Kelp_bed_16m	SeapHox logger	2014-08-05 20:30:00	8.11855	N/A
St.Helens_Island	Kelp_bed_16m	SeapHox logger	2014-08-05 21:00:00	8.12037	N/A
St.Helens_Island	Kelp_bed_16m	SeapHox logger	2014-08-05 21:30:00	8.12146	N/A
St.Helens_Island	Kelp_bed_16m	SeapHox logger	2014-08-05 22:00:00	8.11801	N/A
St.Helens_Island	Kelp_bed_16m	SeapHox logger	2014-08-05 22:30:00	8.11635	N/A
St.Helens_Island	Kelp_bed_16m	SeapHox logger	2014-08-05 23:00:00	8.12133	N/A
St.Helens_Island	Kelp_bed_16m	SeapHox logger	2014-08-05 23:30:00	8.12419	N/A
St.Helens_Island	Kelp_bed_16m	SeapHox logger	2014-08-06	8.12213	N/A
St.Helens_Island	Kelp_bed_16m	SeapHox logger	2014-08-06 00:30:00	8.11912	N/A
St.Helens_Island	Kelp_bed_16m	SeapHox logger	2014-08-06 01:00:00	8.12103	N/A
St.Helens_Island	Kelp_bed_16m	SeapHox logger	2014-08-06 01:30:00	8.11872	N/A
St.Helens_Island	Kelp_bed_16m	SeapHox logger	2014-08-06 02:00:00	8.11602	N/A
St.Helens_Island	Kelp_bed_16m	SeapHox logger	2014-08-06 02:30:00	8.11853	N/A
St.Helens_Island	Kelp_bed_16m	SeapHox logger	2014-08-06 03:00:00	8.11677	N/A
St.Helens_Island	Kelp_bed_16m	SeapHox logger	2014-08-06 03:30:00	8.11618	N/A
St.Helens_Island	Kelp_bed_16m	SeapHox logger	2014-08-06 04:00:00	8.11681	N/A
St.Helens_Island	Kelp_bed_16m	SeapHox logger	2014-08-06 04:30:00	8.1317	N/A
St.Helens_Island	Kelp_bed_16m	SeapHox logger	2014-08-06 05:00:00	8.13413	N/A
St.Helens_Island	Kelp_bed_16m	SeapHox logger	2014-08-06 05:30:00	8.13998	N/A
St.Helens_Island	Kelp_bed_16m	SeapHox logger	2014-08-06 06:00:00	8.13606	N/A
St.Helens_Island	Kelp_bed_16m	SeapHox logger	2014-08-06 06:30:00	8.13209	N/A
St.Helens_Island	Kelp_bed_16m	SeapHox logger	2014-08-06 07:00:00	8.11686	N/A
St.Helens_Island	Kelp_bed_16m	SeapHox logger	2014-08-06 07:30:00	8.11361	N/A
St.Helens_Island	Kelp_bed_16m	SeapHox logger	2014-08-06 08:00:00	8.10747	N/A
St.Helens_Island	Kelp_bed_16m	SeapHox logger	2014-08-06 08:30:00	8.10155	N/A
St.Helens_Island	Kelp_bed_16m	SeapHox logger	2014-08-06 09:00:00	8.09791	N/A
St.Helens_Island	Kelp_bed_16m	SeapHox logger	2014-08-06 09:30:00	8.09738	N/A
St.Helens_Island	Kelp_bed_16m	SeapHox logger	2014-08-06 10:00:00	8.09736	N/A
St.Helens_Island	Kelp_bed_16m	SeapHox logger	2014-08-06 10:30:00	8.09763	N/A
St.Helens_Island	Kelp_bed_16m	SeapHox logger	2014-08-06 11:00:00	8.10043	N/A
St.Helens_Island	Kelp_bed_16m	SeapHox logger	2014-08-06 11:30:00	8.09977	N/A
St.Helens_Island	Kelp_bed_16m	SeapHox logger	2014-08-06 12:00:00	8.0935	N/A
St.Helens_Island	Kelp_bed_16m	SeapHox logger	2014-08-06 12:30:00	8.0963	N/A
St.Helens_Island	Kelp_bed_16m	SeapHox logger	2014-08-06 13:00:00	8.10088	N/A
St.Helens_Island	Kelp_bed_16m	SeapHox logger	2014-08-06 13:30:00	8.10119	N/A
St.Helens_Island	Kelp_bed_16m	SeapHox logger	2014-08-06 14:00:00	8.10318	N/A
St.Helens_Island	Kelp_bed_16m	SeapHox logger	2014-08-06 14:30:00	8.10458	N/A
St.Helens_Island	Kelp_bed_16m	SeapHox logger	2014-08-06 15:00:00	8.10646	N/A
St.Helens_Island	Kelp_bed_16m	SeapHox logger	2014-08-06 15:30:00	8.10987	N/A
St.Helens_Island	Kelp_bed_16m	SeapHox logger	2014-08-06 16:00:00	8.1133	N/A
St.Helens_Island	Kelp_bed_16m	SeapHox logger	2014-08-06 16:30:00	8.11503	N/A
St.Helens_Island	Kelp_bed_16m	SeapHox logger	2014-08-06 17:00:00	8.11623	N/A
St.Helens_Island	Kelp_bed_16m	SeapHox logger	2014-08-06 17:30:00	8.11355	N/A
St.Helens_Island	Kelp_bed_16m	SeapHox logger	2014-08-06 18:00:00	8.11518	N/A
St.Helens_Island	Kelp_bed_16m	SeapHox logger	2014-08-06 18:30:00	8.11745	N/A
St.Helens_Island	Kelp_bed_16m	SeapHox logger	2014-08-06 19:00:00	8.11788	N/A
St.Helens_Island	Kelp_bed_16m	SeapHox logger	2014-08-06 19:30:00	8.11636	N/A
St.Helens_Island	Kelp_bed_16m	SeapHox logger	2014-08-06 20:00:00	8.11862	N/A
St.Helens_Island	Kelp_bed_16m	SeapHox logger	2014-08-06 20:30:00	8.11946	N/A
St.Helens_Island	Kelp_bed_16m	SeapHox logger	2014-08-06 21:00:00	8.12259	N/A
St.Helens_Island	Kelp_bed_16m	SeapHox logger	2014-08-06 21:30:00	8.12357	N/A
St.Helens_Island	Kelp_bed_16m	SeapHox logger	2014-08-06 22:00:00	8.12556	N/A
St.Helens_Island	Kelp_bed_16m	SeapHox logger	2014-08-06 22:30:00	8.12781	N/A
St.Helens_Island	Kelp_bed_16m	SeapHox logger	2014-08-06 23:00:00	8.12797	N/A
St.Helens_Island	Kelp_bed_16m	SeapHox logger	2014-08-06 23:30:00	8.12528	N/A
St.Helens_Island	Kelp_bed_16m	SeapHox logger	2014-08-07	8.12587	N/A
St.Helens_Island	Kelp_bed_16m	SeapHox logger	2014-08-07 00:30:00	8.12902	N/A
St.Helens_Island	Kelp_bed_16m	SeapHox logger	2014-08-07 00:59:00	8.13322	N/A
St.Helens_Island	Kelp_bed_16m	SeapHox logger	2014-08-07 01:00:00	8.13287	N/A
St.Helens_Island	Urchin_barren_16m	SeapHox logger	2014-06-30 11:30:00	8.09976	N/A
St.Helens_Island	Urchin_barren_16m	SeapHox logger	2014-06-30 12:00:00	8.09726	N/A
St.Helens_Island	Urchin_barren_16m	SeapHox logger	2014-06-30 12:30:00	8.09587	N/A
St.Helens_Island	Urchin_barren_16m	SeapHox logger	2014-06-30 13:00:00	8.09659	N/A
St.Helens_Island	Urchin_barren_16m	SeapHox logger	2014-06-30 13:30:00	8.10207	N/A
St.Helens_Island	Urchin_barren_16m	SeapHox logger	2014-06-30 14:00:00	8.10306	N/A
St.Helens_Island	Urchin_barren_16m	SeapHox logger	2014-06-30 14:30:00	8.10091	N/A
St.Helens_Island	Urchin_barren_16m	SeapHox logger	2014-06-30 15:00:00	8.10032	N/A
St.Helens_Island	Urchin_barren_16m	SeapHox logger	2014-06-30 15:30:00	8.09885	N/A
St.Helens_Island	Urchin_barren_16m	SeapHox logger	2014-06-30 16:00:00	8.09863	N/A
St.Helens_Island	Urchin_barren_16m	SeapHox logger	2014-06-30 16:30:00	8.09809	N/A
St.Helens_Island	Urchin_barren_16m	SeapHox logger	2014-06-30 17:00:00	8.09935	N/A
St.Helens_Island	Urchin_barren_16m	SeapHox logger	2014-06-30 17:30:00	8.09935	N/A
St.Helens_Island	Urchin_barren_16m	SeapHox logger	2014-06-30 18:00:00	8.10416	N/A
St.Helens_Island	Urchin_barren_16m	SeapHox logger	2014-06-30 18:30:00	8.10525	N/A
St.Helens_Island	Urchin_barren_16m	SeapHox logger	2014-06-30 19:00:00	8.10736	N/A
St.Helens_Island	Urchin_barren_16m	SeapHox logger	2014-06-30 19:30:00	8.11051	N/A
St.Helens_Island	Urchin_barren_16m	SeapHox logger	2014-06-30 20:00:00	8.11552	N/A
St.Helens_Island	Urchin_barren_16m	SeapHox logger	2014-06-30 20:30:00	8.11806	N/A
St.Helens_Island	Urchin_barren_16m	SeapHox logger	2014-06-30 21:00:00	8.1201	N/A
St.Helens_Island	Urchin_barren_16m	SeapHox logger	2014-06-30 21:30:00	8.12003	N/A
St.Helens_Island	Urchin_barren_16m	SeapHox logger	2014-06-30 22:00:00	8.1188	N/A
St.Helens_Island	Urchin_barren_16m	SeapHox logger	2014-06-30 22:30:00	8.12031	N/A
St.Helens_Island	Urchin_barren_16m	SeapHox logger	2014-06-30 23:00:00	8.12069	N/A
St.Helens_Island	Urchin_barren_16m	SeapHox logger	2014-06-30 23:30:00	8.12019	N/A
St.Helens_Island	Urchin_barren_16m	SeapHox logger	2014-07-01	8.12046	N/A
St.Helens_Island	Urchin_barren_16m	SeapHox logger	2014-07-01 00:30:00	8.11874	N/A
St.Helens_Island	Urchin_barren_16m	SeapHox logger	2014-07-01 01:00:00	8.11828	N/A
St.Helens_Island	Urchin_barren_16m	SeapHox logger	2014-07-01 01:30:00	8.116	N/A
St.Helens_Island	Urchin_barren_16m	SeapHox logger	2014-07-01 02:00:00	8.11171	N/A
St.Helens_Island	Urchin_barren_16m	SeapHox logger	2014-07-01 02:30:00	8.10508	N/A
St.Helens_Island	Urchin_barren_16m	SeapHox logger	2014-07-01 03:00:00	8.10236	N/A
St.Helens_Island	Urchin_barren_16m	SeapHox logger	2014-07-01 03:30:00	8.11252	N/A
[truncated: 5,561 more rows]

## Sheet: Data summary
Data_type	Site	Habitat	No. data points
Bottle pH	Sloop_Rock	Barrens_12-20m	6
Bottle pH	Sloop_Rock	Barrens_edge_12m	6
Bottle pH	Sloop_Rock	Kelp_bed_3-12m	6
Bottle pH	St.Helens_Island	Barrens_12-20m	6
Bottle pH	St.Helens_Island	Barrens_edge_12m	6
Bottle pH	St.Helens_Island	Kelp_bed_3-12m	6
CSIRO bottle/ logger	Maria_Is._longterm_station	Open_ocean	64
IMOS logger	Maria_Is._longterm_station	Open_ocean	98
SeapHox logger	St.Helens_Island	Kelp_bed_16m	3615
SeapHox logger	St.Helens_Island	Kelp_bed_8m	139
SeapHox logger	St.Helens_Island	Urchin_barren_16m	3608
